# Supplementary material for: Neural structure of a sensory decoder for motor control
Source: Nat Commun. 2022 Apr 5;13:1829. doi: 10.1038/s41467-022-29457-4 (PMC8983777; doi:10.1038/s41467-022-29457-4)
Supplement: Supplementary file 4 — Source Data [file 41467_2022_29457_MOESM4_ESM.zip]

Archive with 32 entries (32 files):
- csv/F01b.csv
- csv/F01c.csv
- csv/F01d.csv
- csv/F01e.csv
- csv/F01f.csv
- csv/F02b.csv
- csv/F02c.csv
- csv/F03c.csv
- csv/F03d.csv
- csv/F04f.csv
- csv/F04g.csv
- csv/F05b.csv
- csv/F05c.csv
- csv/F05e.csv
- csv/F05f.csv
- csv/SF1a.csv
- csv/SF1b.csv
- csv/SF1c.csv
- csv/SF1d.csv
- csv/SF2a.csv
- csv/SF2b.csv
- csv/SF3c.csv
- csv/SF3d.csv
- csv/SF4a.csv
- csv/SF4b.csv
- csv/SF4c.csv
- csv/SF5a.csv
- csv/SF5b.csv
- csv/SF5c.csv
- csv/SF5d.csv
- csv/SF6a.csv
- csv/SF6b.csv
