# Supplementary material for: Neural structure of a sensory decoder for motor control
Source: Nat Commun. 2022 Apr 5;13:1829. doi: 10.1038/s41467-022-29457-4 (PMC8983777; doi:10.1038/s41467-022-29457-4)
Supplement: Supplementary file 4 — Source Data [file 41467_2022_29457_MOESM4_ESM.zip › csv/F01b.csv]

2 deg						6 deg						20 deg
4	8	12	16	20		4	8	12	16	20		4	8	12	16	20
-0.05743125	-0.034033332	0.13389686	-0.04476692	0.045945		0.27567	-0.003995217	0.171528	0.0127625	0.0076575		0.3602088	0.24864353	0.15227486	0.024504	0.06654103
-0.0689175	-0.05105	0.1365223	0.04241077	-0.067386		0.22462	0.007990435	0.18378	-0.08168	-0.02042		0.3234528	0.24323824	0.20740886	-1.48E-17	0.1077331
-0.03063	-0.05105	0.112893425	0.11309539	-0.09189		0.209305	-0.07191391	0.18378	-0.0995475	-0.03063		0.312426	0.20540118	0.18378	0.042882	0.08238414
0.015315	-0.01021	0.11814429	0.12487616	-0.045945		0.19399	-0.011985652	0.171528	-0.025525	-0.02042		0.2866968	0.21350911	0.21265972	0.085764	0.13625069
-0.05743125	0.034033332	0.10764257	0.16257462	0.024504		0.16336	-2.41E-18	0.107205	7.71E-18	-0.0280775		0.2683188	0.18648265	0.16802743	0.070449	0.15843104
-0.06126	0.044243332	0.09189	0.15550615	0.085764		0.09189	-0.035956956	0.06126	0.045945	0.0025525		0.2683188	0.17026676	0.12076972	0.027567	0.16793689
-0.05743125	-0.023823334	0.1365223	0.20027308	0.067386		0.107205	-0.027966522	0.055134	0.096995	-0.0280775		0.2425896	0.12161912	0.14439857	0.104142	0.11723897
-0.0536025	-0.06126	0.17852914	0.19320461	0.018378		0.14294	-0.019976087	0.027567	0.0944425	0.02042		0.2646432	0.12972707	0.18115456	0.168465	0.07921552
0.02680125	-0.064663336	0.18640544	0.20734154	0.098016		0.12252	-0.023971304	0.036756	0.09189	0.0280775		0.2352384	0.11891647	0.16802743	0.159276	0.11090172
0.03445875	-0.11231	0.18640544	0.24739616	0.018378		0.076575	0.01598087	0.039819	0.1505975	0.0842325		0.2315628	0.14324029	0.16802743	0.128646	0.07287828
-0.04977375	-0.17697333	0.15490028	0.16493078	0.055134		0.096995	0.039952174	-0.012252	0.1403875	0.117415		0.2646432	0.19459058	0.14439857	0.079638	0.05069793
-0.01914375	-0.1021	0.09189	0.12487616	0.076575		0.05105	0.09588522	-0.009189	0.1199675	0.056155		0.2646432	0.19729324	0.06301028	0.09189	0.12040759
0.076575	-0.108906664	0.10239171	0.09424616	0.085764		-0.035735	0.04794261	-0.039819	0.0536025	0.0638125		0.2609676	0.21350911	0.08401372	0.036756	0.13941932
0.0842325	-0.074873336	0.08926457	0.14608154	0.085764		0.066365	0.10787087	-0.052071	-0.03063	0.0638125		0.1874556	0.25945413	0.1365223	0.021441	0.16159965
0.12634875	-0.08168	0.13389686	0.14136922	0.125583		0.056155	0.003995217	-0.064323	-0.0127625	0.0842325		0.18378	0.21350911	0.13127142	0.024504	0.14258793
0.09189	-0.04084	0.123395145	0.16964307	0.113331		0.06126	-0.03196174	-0.094953	-0.0025525	0.066365		0.1911312	0.18918529	0.11814429	0.042882	0.1520938
0.04977375	-0.003403333	0.14439857	0.18378	0.06126		0.07147	-0.09588522	-0.06126	0.0433925	0.045945		0.2278872	0.15675353	0.07088658	0.098016	0.11407035
0.08040375	0.013613333	0.14439857	0.2096977	-0.015315		0.086785	0.011985652	-0.076575	0.056155	0.0689175		0.2131848	0.16486147	0.07613743	0.079638	0.12357621
0.03445875	-0.02042	0.14964943	0.18849231	-0.033693		0.086785	0.03196174	-0.085764	0.1148625	0.0689175		0.1911312	0.1324297	0.110268	0.049008	0.09189
0.0536025	0.047646668	0.147024	0.19791692	-0.021441		0.086785	0.083899565	-0.039819	0.148045	0.066365		0.1249704	0.12702441	0.13127142	0.024504	1.91E-18
0.11869125	0.09189	0.1365223	0.18613616	-0.003063		0.08168	0.15181826	-0.058197	0.1097575	0.056155		0.1176192	0.12161912	0.16277657	0.036756	0.02851759
0.14932124	-0.003403333	0.17327829	0.16964307	1.11E-17		0.14294	0.15181826	-0.125583	0.0587075	0.05105		0.0955656	0.12432177	0.1365223	0.076575	0.05386655
0.1148625	-0.013613333	0.20740886	0.21676615	-0.003063		0.13273	0.15181826	-0.15315	0.1046525	0.076575		0.1359972	0.09189	0.15227486	0.125583	0.10139586
0.11869125	-0.04084	0.17065285	0.27802616	0.012252		0.148045	0.067918696	-0.18378	0.09189	0.0893375		0.0073512	0.16756412	0.19953257	0.076575	0.05703517
0.0842325	-0.006806667	0.19690715	0.30394384	0.024504		0.137835	0.067918696	-0.168465	0.08168	0.0791275		-0.0036756	0.21350911	0.16277657	0.06126	0.09189
0.06126	-0.098696664	0.17327829	0.24504	0.06126		0.14294	0.115861304	-0.12252	0.03063	0.06126		0.0441072	0.16756412	0.17590371	0.070449	0.13308206
0.107205	-0.074873336	0.16802743	0.13194461	0.039819		0.19399	0.14782305	-0.015315	0.08168	0.1021		0.0294048	0.11891647	0.18378	0.094953	0.14575656
0.137835	-0.054453332	0.12076972	0.13901308	0.067386		0.19399	0.18378	-0.042882	0.096995	0.1557025		-0.1139436	0.12161912	0.20478342	0.101079	0.20596035
0.1148625	-0.023823334	0.11814429	0.10367077	0.09189		0.229725	0.17578956	-0.009189	0.15315	0.0740225		-0.1359972	0.10540324	0.19953257	0.098016	0.19962311
0.0689175	0.034033332	0.10764257	0.15550615	0.140898		0.219515	0.2277274	0.012252	0.1659125	0.127625		-0.0845388	0.0405397	0.19165629	0.064323	0.18061137
0.0382875	0.064663336	0.19953257	0.16493078	0.09189		0.280775	0.24770348	0.082701	0.13273	0.086785		-0.0882144	0.0405397	0.18903086	0.076575	0.19962311
0.00382875	0.037436668	0.19165629	0.15315	0.113331		0.260355	0.17179435	0.052071	0.1301775	0.015315		-0.0771876	0.02432382	0.15752572	0.104142	0.18694863
-0.04977375	0.054453332	0.11814429	0.18142384	0.119457		0.168465	0.18777522	0.03063	0.1021	0.025525		-0.0514584	-0.0486476	0.13914771	0.140898	0.14258793
-0.0536025	0	0.12602057	0.20027308	0.150087		0.04084	0.21174653	0.015315	0.14294	0.045945		0.018378	-0.0081079	0.15227486	0.137835	0.17427413
-0.09571875	0.01021	0.11814429	0.19791692	0.131709		0.066365	0.11186609	-0.015315	0.1505975	0.096995		0.0330804	0.12972707	0.17852914	0.12252	0.13625069
-0.1301775	0.01021	0.13914771	0.19791692	0.168465		0.086785	0.07990435	-0.036756	0.1148625	0.11231		0.055134	0.12702441	0.20740886	0.119457	0.10456448
-0.045945	0.027226666	0.147024	0.17671154	0.235851		0.16336	0.115861304	-0.049008	0.1250725	0.1097575		-0.0036756	0.11351118	0.28879714	0.137835	0.16476828
-0.0229725	0.027226666	0.10501714	0.23325923	0.196032		0.239935	0.19177043	-0.039819	0.0842325	0.1148625		-0.0036756	0.08918735	0.27041915	0.125583	0.17427413
-0.04977375	0.064663336	0.09451543	0.22383462	0.21441		0.31651	0.15581349	-3.70E-18	0.015315	0.117415		-0.0330804	0.09729529	0.22841229	0.15315	0.16793689
0.0382875	0.027226666	0.13127142	0.16493078	0.226662		0.382875	0.13184218	-0.012252	0.0076575	0.12252		-0.036756	0.09999794	0.25466657	0.055134	0.17427413
0.06508875	0.037436668	0.097140856	0.16021846	0.196032		0.403295	0.083899565	-0.006126	0.03063	0.158255		-0.0110268	0.07297147	0.21791057	0.027567	0.15526241
0.06126	0.1021	0.11551886	0.12252	0.189906		0.362455	0.055933043	-0.073512	0.0740225	0.1301775		-0.0294048	0.07567412	0.19165629	0.058197	0.18061137
-0.0076575	0.06126	0.165402	0.14372538	0.205221		0.35735	0.07191391	-0.079638	0.1021	0.0842325		-1.55E-17	0.06486353	0.18378	0.104142	0.24398379
-0.0076575	0.09189	0.18640544	0.12016384	0.192969		0.342035	0.11985652	-0.06126	0.117415	0.1352825		0.0220536	0.09189	0.21791057	0.143961	0.20596035
-0.00382875	0.057856668	0.13389686	0.13665693	0.143961		0.301195	0.13184218	-0.098016	0.1301775	0.117415		0.0477828	0.09729529	0.147024	0.116394	0.19011724
1.85E-17	0.07147	0.16015114	0.19084845	0.137835		0.239935	0.16779913	-0.09189	0.11231	0.08168		0.0808632	0.08918735	0.15490028	0.116394	0.14258793
0.076575	0.023823334	0.16015114	0.19556077	0.229725		0.14294	0.19976087	-0.06126	0.1199675	0.066365		0.1212948	0.11891647	0.17065285	0.12252	0.12674482
0.0842325	0.023823334	0.16802743	0.17671154	0.232788		0.14294	0.14782305	-0.049008	0.08168	0.0076575		0.0808632	0.09729529	0.19165629	0.110268	0.12991345
0.0995475	0.1021	0.16277657	0.19084845	0.260355		0.178675	0.13583739	-0.036756	0.148045	-0.0280775		0.0845388	0.06216088	0.165402	0.165402	0.16476828
0.107205	0.108906664	0.08926457	0.18849231	0.260355		0.199095	0.13983262	0.006126	0.1403875	-0.0025525		0.0808632	0.01891853	0.17065285	0.156213	0.12357621
0.02680125	0.08168	0.049883142	0.17671154	0.202158		0.24504	0.13583739	-0.070449	0.08168	0.08168		0.0257292	0.02162118	0.202158	0.15315	0.13941932
-0.00382875	0.047646668	0.09189	0.16728692	0.150087		0.260355	0.16380392	-0.076575	0.0484975	0.13273		0.018378	0.045945	0.21265972	0.143961	0.16159965
-0.04977375	0.088486664	0.08663914	0.1578623	0.070449		0.22462	0.21973696	-0.06126	0.07147	0.14294		-0.0330804	0.02432382	0.18115456	0.107205	0.18378
-0.05743125	0.085083336	0.10501714	0.20734154	0.039819		0.21441	0.16779913	-0.082701	0.117415	0.178675		-0.0110268	0.04864765	0.21791057	0.064323	0.17744276
-0.015315	0.105503336	0.084013715	0.17199923	0.033693		0.229725	0.14382783	-0.079638	0.137835	0.178675		-4.44E-18	0.03783706	0.29142258	0.082701	0.23447794
0.0076575	0.12252	0.08663914	0.16257462	0.03063		0.188885	0.10387565	-0.073512	0.1046525	0.2118575		0.0441072	0.07297147	0.24679029	0.058197	0.23447794
0.015315	0.12252	0.09189	0.106026925	0.033693		0.13273	0.10387565	-0.070449	0.0842325	0.29609		0.0992412	0.03513441	0.21265972	0.119457	0.26933277
0.015315	0.17697333	0.05775943	0.077753074	0.085764		0.127625	0.13983262	-0.042882	0.1608075	0.3190625		0.1543752	0.09189	0.23628858	0.143961	0.2629955
0.045945	0.15995666	0.055134	0.10367077	0.073512		0.096995	0.11985652	-0.027567	0.1403875	0.2833275		0.09189	0.08107941	0.24941571	0.116394	0.20279172
0.06126	0.15315	0.036756	0.075396925	0.067386		0.066365	0.083899565	-0.021441	0.1403875	0.2680125		0.1359972	0.07297147	0.2861717	0.134772	0.2281407
0.10337625	0.108906664	0.05250857	0.1578623	0.098016		0.09189	0.04394739	-0.033693	0.0842325	0.2986425		0.1543752	0.08648471	0.30454972	0.177654	0.25348964
0.11869125	0.044243332	0.073512	0.12487616	0.073512		0.13273	0.04794261	0.006126	0.1352825	0.27567		0.1323216	0.12161912	0.3229277	0.248103	0.30101895
0.07274625	0.047646668	0.06563571	0.1484377	0.098016		0.11231	0.05992826	0.015315	0.188885	0.2578025		0.1580508	0.1486456	0.3780617	0.333867	0.32953656
-0.00382875	0.11231	0.06563571	0.19084845	0.06126		0.15315	0.13583739	0.003063	0.1710175	0.321615		0.202158	0.13513236	0.36493456	0.300174	0.31369343
0.015315	0.15995666	0.08663914	0.24032769	0.104142		0.16336	0.14382783	0.073512	0.18378	0.34714		0.2683188	0.17296942	0.35968372	0.281796	0.3834031
0.1301775	0.12932667	0.11814429	0.29451925	0.119457		0.209305	0.17978479	0.15315	0.229725	0.382875		0.3271284	0.2351303	0.40169057	0.294048	0.48796758
0.0995475	0.17697333	0.123395145	0.3463546	0.192969		0.250145	0.19976087	0.147024	0.2271725	0.37777		0.2866968	0.26756206	0.43057027	0.33693	0.51648515
0.0842325	0.15655333	0.15227486	0.35106692	0.174591		0.239935	0.15581349	0.140898	0.2884325	0.45945		0.3013992	0.27567	0.514584	0.355308	0.52915967
0.13400625	0.16336	0.12076972	0.30865616	0.180717		0.280775	0.21973696	0.192969	0.3088525	0.525815		0.330804	0.29458854	0.5460892	0.434946	0.5957007
0.14166375	0.24504	0.11814429	0.3063	0.137835		0.37777	0.23571783	0.21441	0.3547975	0.5079475		0.294048	0.27567	0.5959723	0.487017	0.61788106
0.1761225	0.22802334	0.097140856	0.30394384	0.128646		0.372665	0.23971304	0.254229	0.36756	0.55134		0.3161016	0.25945413	0.61960113	0.58197	0.668579
0.20292374	0.22462	0.112893425	0.27567	0.217473		0.32672	0.26368436	0.303237	0.39819	0.597285		0.3932892	0.29188588	0.661608	0.67386	0.69392794
0.24504	0.29268667	0.15227486	0.26388922	0.248103		0.36756	0.26368436	0.416568	0.464555	0.587075		0.404316	0.38107324	0.7429963	0.707553	0.7034338
0.22589625	0.31310666	0.14439857	0.30394384	0.266481		0.352245	0.38354087	0.45945	0.5181575	0.6253625		0.441072	0.38647854	0.80338115	0.750435	0.7477945
0.24504	0.28247666	0.10501714	0.3110123	0.318552		0.362455	0.53535914	0.499269	0.5641025	0.6304675		0.4153428	0.4540447	0.7981303	0.802506	0.7858179
0.199095	0.28588	0.123395145	0.33928615	0.333867		0.474765	0.55134	0.560529	0.6713075	0.6202575		0.4447476	0.49188176	0.7850031	0.830073	0.86503345
0.16463625	0.3063	0.15490028	0.38405308	0.300174		0.505395	0.6032778	0.55134	0.6968325	0.68407		0.5292864	0.5432321	0.8401371	0.833136	0.9347431
0.20292374	0.35735	0.10501714	0.35813537	0.312426		0.505395	0.6392348	0.6126	0.7478825	0.8168		0.5182596	0.5675559	0.90577286	0.879081	1.01079
0.2373825	0.39478666	0.11551886	0.36520386	0.327741		0.525815	0.6472252	0.719805	0.842325	0.8959275		0.4631256	0.63512206	0.9241509	0.94953	1.0773311
0.24121125	0.41861	0.14964943	0.37462845	0.263418		0.55134	0.6672013	0.811695	0.8806125	0.9878175		0.4557744	0.68647236	0.96353227	1.026105	1.128029
0.2833275	0.43222332	0.202158	0.3722723	0.248103		0.5105	0.7590913	0.925026	0.9673975	1.0031325		0.5256108	0.7216068	0.96878314	1.121058	1.19457
0.321615	0.43562666	0.27041915	0.3628477	0.235851		0.54113	0.771077	1.01079	1.0184475	0.9980275		0.4998816	0.74322796	1.0606731	1.145562	1.2484366
0.32544374	0.44583666	0.29142258	0.42646384	0.257292		0.474765	0.76708174	1.032231	1.13331	0.96995		0.532962	0.73782265	1.10268	1.142499	1.3181462
0.3063	0.50709665	0.32030228	0.4335323	0.324678		0.566655	0.79105306	1.093491	1.220095	0.9878175		0.5072328	0.80268615	1.1788174	1.139436	1.3593383
0.31012875	0.52071	0.32555315	0.5065731	0.39819		0.689175	0.89892393	1.176192	1.2890126	1.0490775		0.5917716	0.8621444	1.2549548	1.231326	1.4765773
0.34075874	0.53432333	0.35443285	0.4947923	0.404316		0.77596	0.9109096	1.28646	1.36814	1.1920176		0.661608	0.8891709	1.2759583	1.265019	1.6001534
0.3445875	0.52071	0.47257715	0.54191536	0.36756		0.8168	0.97083783	1.37835	1.3706925	1.3349575		0.771876	0.9189	1.2759583	1.28646	1.6666945
0.382875	0.53092	0.49883142	0.5654769	0.382875		0.75554	1.0707183	1.461051	1.505975	1.4523726		0.8380368	0.9540344	1.3310922	1.363035	1.7395728
0.35607374	0.5683567	0.55921626	0.63616157	0.39819		0.719805	1.082704	1.506996	1.6157326	1.5493675		0.7829028	1.0161953	1.4413602	1.59276	1.8441372
0.382875	0.6262133	0.63797915	0.66679156	0.364497		0.709595	1.1785891	1.583571	1.7357	1.669335		0.8306856	1.1080853	1.543752	1.727532	1.9391959
0.4517925	0.7112967	0.64848083	0.7327638	0.349182		0.70449	1.2145461	1.678524	1.85822	1.6616775		0.8858196	1.1648409	1.6513946	1.874556	2.1609993
0.49390876	0.74873334	0.7324946	0.76810616	0.346119		0.8168	1.2744744	1.770414	1.955215	1.7484626		0.8894952	1.1648409	1.7852914	1.987887	2.4113204
0.53985375	0.7385233	0.75087255	0.79873616	0.413505		0.82701	1.3583739	1.80717	2.1160226	1.842905		0.9630072	1.1756514	1.8876832	2.217612	2.6679785
0.5168812	0.76575	0.74824715	0.8340785	0.453324		0.862745	1.414307	1.954194	2.302355	1.98074		0.9115488	1.1756514	2.045209	2.468778	2.9246368
0.55516875	0.79638	0.7981303	0.87413305	0.496206		0.985265	1.5141873	2.125722	2.4988976	2.1109176		0.9887364	1.2486229	2.2027345	2.621928	3.1432717
0.5896275	0.83381665	0.8401371	0.92832464	0.548277		1.077155	1.526173	2.29725	2.6418376	2.261515		1.0181412	1.3891606	2.4495249	2.793456	3.441122
0.5896275	0.79638	0.88739485	0.9542423	0.554403		1.056735	1.5541396	2.462652	2.812855	2.3814826		1.0328436	1.508077	2.6910644	2.968047	3.7579842
0.67003125	0.79978335	0.90577286	0.9660231	0.6126		1.1231	1.6300488	2.600487	2.99153	2.53208		1.1284091	1.6513174	2.8879714	3.213087	4.0716777
0.7427775	0.9018833	0.91364914	1.0319954	0.698364		1.189465	1.8178239	2.732196	3.139575	2.67502		1.1835432	1.829692	3.0770023	3.497946	4.4138885
0.72363377	1.09247	1.0160408	1.13331	0.732057		1.189465	1.9536613	2.863905	3.2799625	2.8154075		1.2092724	1.9567164	3.2739093	3.770553	4.705402
0.7772362	1.1877633	1.157814	1.2511177	0.686112		1.18436	2.0655274	3.023181	3.4331124	2.904745		1.3011624	2.1323886	3.5206997	4.098294	4.955723
0.8231813	1.2830566	1.3153397	1.34772	0.768813		1.29667	2.1893792	3.200835	3.58371	2.9838724		1.304838	2.29725	3.7753663	4.355586	5.304271
0.89975625	1.3919634	1.433484	1.3359393	0.787191		1.40898	2.337202	3.396867	3.6934676	3.108945		1.3085136	2.4242744	3.9538953	4.612878	5.6496506
0.97633123	1.4668367	1.5043706	1.3500762	0.814758		1.39877	2.5050013	3.64497	3.78791	3.2493324		1.37835	2.5215697	4.111421	4.87017	5.9855247
1.1371387	1.50087	1.5647554	1.4019115	0.88827		1.47024	2.684786	3.844065	3.9946625	3.4126925		1.5180228	2.6161623	4.297827	5.11521	6.267532
1.2443438	1.61318	1.6408929	1.4608154	0.921963		1.56213	2.8565805	4.079916	4.23715	3.609235		1.6025616	2.7215655	4.536741	5.262234	6.473492
1.271145	1.6914567	1.7511609	1.5715547	0.967908		1.669335	3.0563414	4.275948	4.487295	3.83896		1.7165052	2.8512926	4.770404	5.461329	6.61608
1.3247474	1.7493134	1.8955594	1.7082115	1.081239		1.699965	3.2481117	4.453602	4.75786	4.038055		1.8157464	2.9566958	4.951558	5.565471	6.765005
1.5046988	1.8956567	2.045209	1.8307315	1.219074		1.791855	3.343997	4.741524	4.967165	4.2550173		1.8230976	3.1323678	5.0985823	5.691054	6.9773026
1.6119038	2.0249834	2.1948583	1.9131969	1.252767		1.863325	3.5517483	4.977375	5.201995	4.3928523		1.9149876	3.2431765	5.248232	5.804385	7.1959376
1.6769925	2.17473	2.2893736	2.0121553	1.31709		2.00116	3.6915808	5.216289	5.4649024	4.62513		2.0252557	3.3593903	5.384754	5.988165	7.4114037
1.730595	2.2530067	2.475779	2.0687032	1.359972		2.098155	3.8274183	5.369439	5.7099423	4.865065		2.1244967	3.49182	5.526527	6.184197	7.617364
1.7344238	2.3857367	2.6490574	2.1700177	1.482492		2.20536	3.9113178	5.586912	5.9600873	5.0565023		2.260494	3.6485736	5.757565	6.410859	7.883528
1.89906	2.5559034	2.761951	2.3208115	1.506996		2.210465	4.0351696	5.841141	6.2459674	5.334725		2.352384	3.8161376	6.0122313	6.64671	8.149693
2.08284	2.6784234	2.982487	2.436263	1.605012		2.28704	4.1670117	6.031047	6.50377	5.6231575		2.3781133	4.029647	6.261647	6.965262	8.469723
2.2245038	2.7907333	3.1400125	2.5917692	1.71528		2.32788	4.298854	6.202575	6.7360473	5.8579874		2.4038424	4.2377505	6.4953103	7.176609	8.805597
2.2895925	2.9166567	3.2607822	2.7543437	1.883745		2.465715	4.450672	6.395544	7.07553	6.0877123		2.4920568	4.470178	6.763104	7.452279	9.074929
2.3163939	3.0561934	3.441937	2.8156037	1.92969		2.578025	4.6424427	6.58545	7.356305	6.37104		2.57292	4.6755795	6.9993925	7.71876	9.337925
2.3202226	3.1106467	3.5364523	2.9734662	1.997076		2.639285	4.774285	6.772293	7.6549473	6.6747875		2.683188	4.845846	7.125413	7.936233	9.654787
2.3163939	3.1821167	3.6650982	3.1454654	2.128785		2.69544	4.938089	7.026522	7.9459324	6.9657726		2.7971315	5.05395	7.387956	8.23947	9.882928
2.3929687	3.3352666	3.7464867	3.2986155	2.226801		2.73628	5.05395	7.271562	8.201182	7.2465477		2.8596168	5.253946	7.6898804	8.573337	10.019178
2.4618862	3.4782066	3.817373	3.385793	2.29725		2.853695	5.269692	7.556421	8.48451	7.6141076		2.885346	5.3809705	7.915667	8.812251	10.266331
2.5154889	3.61434	3.9827752	3.5412993	2.462652		2.925165	5.4494767	7.825965	8.744865	7.9663525		2.9515069	5.505292	8.099447	9.045039	10.529326
2.5690913	3.7913134	4.1192975	3.7132986	2.557605		2.94048	5.6132803	8.110824	9.007772	8.30073		3.0948553	5.691775	8.233344	9.31152	10.735287
2.7030976	3.9682868	4.22694	3.9088593	2.689314		2.9609	5.8290224	8.36199	9.28089	8.594268		3.1463137	5.8106914	8.29898	9.452418	10.919066
2.8064737	4.1384535	4.3949676	4.1279817	2.854716		3.180415	6.0407686	8.582526	9.508062	8.900567		3.2051232	5.902581	8.498512	9.620883	11.102847
2.9481375	4.29841	4.5446167	4.2999806	3.038496		3.292725	6.224549	8.784684	9.747997	9.222182		3.289662	6.032308	8.645536	9.813852	11.315145
3.0591712	4.454963	4.796658	4.4531307	3.219213		3.415245	6.320434	8.91333	10.033877	9.564218		3.4036057	6.180954	8.70067	10.065018	11.492587
3.1931775	4.6115165	4.9699364	4.669897	3.384615		3.60413	6.452276	8.977653	10.263602	9.906253		3.4036057	6.164738	8.789935	10.196727	11.654187
3.3003826	4.75786	5.1117096	4.8937316	3.580647		3.701125	6.5361757	9.041976	10.460145	10.276365		3.466091	6.172846	8.868698	10.257987	11.841136
3.4229026	4.842943	5.3269944	5.068087	3.804246		3.721545	6.61608	9.15837	10.733262	10.641373		3.5175493	6.218791	8.957962	10.356003	12.066108
3.5798812	4.97227	5.523902	5.2636476	3.9819		3.741965	6.843807	9.308457	11.019142	10.962988		3.5138736	6.232304	9.06298	10.38357	12.215033
3.7292025	5.19689	5.678802	5.400305	4.239192		3.76749	6.987635	9.52593	11.25142	11.299917		3.565332	6.272844	9.181124	10.493838	12.420993
3.7866337	5.3023934	5.770692	5.633564	4.478106		3.80833	7.099501	9.721962	11.447963	11.67003		3.6167903	6.362031	9.244134	10.646988	12.712506
3.905325	5.3942833	5.9465957	5.8432617	4.628193		3.84917	7.183401	9.838356	11.583245	11.95591		3.6535463	6.410679	9.354402	10.78176	12.953321
4.054646	5.4283166	6.15663	5.986987	4.833414		3.84917	7.2912717	9.979254	11.7415	12.223923		3.668249	6.445813	9.532931	11.035989	13.197305
4.2039676	5.509997	6.2590218	6.1919723	4.971249		3.966585	7.355195	10.187538	11.907413	12.4562		3.693978	6.478245	9.598567	11.330037	13.491987
4.276714	5.5712566	6.413922	6.444081	5.127462		3.9819	7.4151235	10.303932	12.126927	12.696135		3.7086804	6.507974	9.698333	11.630211	13.812017
4.3150015	5.6631465	6.5268154	6.559532	5.295927		4.068685	7.5070133	10.386633	12.236685	12.941175		3.7711656	6.5674324	9.879488	11.872188	14.189083
4.3877473	5.8367167	6.602953	6.691477	5.470518		3.99211	7.610889	10.582665	12.402597	13.206635		3.8373263	6.6431065	10.037013	12.123354	14.509114
4.445179	5.9456234	6.773606	6.8941064	5.675739		3.966585	7.7107697	10.729689	12.586377	13.41594		3.877758	6.699862	10.2417965	12.331638	14.844988
4.552384	6.0681434	6.923255	7.1108723	5.887086		4.027845	7.81065	10.815453	12.75229	13.69161		3.8998115	6.79986	10.365192	12.573615	15.165019
4.6327877	6.2144866	7.086032	7.3888984	6.080055		4.048265	7.9305067	10.944099	13.004988	13.969832		4.0027285	6.962019	10.41245	12.778836	15.43752
4.6634173	6.34041	7.222554	7.598596	6.236268		4.10442	8.046368	11.008422	13.216845	14.227635		4.1019697	7.0809355	10.572601	13.039191	15.678335
4.74765	6.46293	7.314444	7.735253	6.447615		4.24736	8.16223	11.094186	13.410835	14.462465		4.1387258	7.1863384	10.701247	13.192341	15.846272
4.7897663	6.5003667	7.44309	7.921389	6.658962		4.272885	8.210172	11.173824	13.60993	14.69219		4.175482	7.3214707	10.790511	13.29342	15.973017
4.8318825	6.60587	7.56386	8.124019	6.766167		4.24736	8.302062	11.281029	13.880495	14.932125		4.2048864	7.467414	10.887652	13.464948	16.115604
4.8586836	6.663727	7.760767	8.28188	6.946884		4.334145	8.385962	11.434179	14.06938	15.126115		4.2159133	7.643086	11.105563	13.593594	16.258192
4.87017	6.7317934	7.915667	8.482154	7.103097		4.47198	8.445889	11.54751	14.214872	15.320105		4.223264	7.772813	11.278841	13.743681	16.365927
4.946745	6.813473	8.046939	8.6353035	7.250121		4.50261	8.625674	11.611833	14.347603	15.514095		4.271047	7.845784	11.391734	13.853949	16.467321
5.057779	6.8781366	8.154581	8.79081	7.38183		4.52303	8.733545	11.663904	14.490542	15.720847		4.3151546	7.886324	11.433742	13.933587	16.56238
5.1726413	6.9087667	8.249097	8.995795	7.568673		4.52303	8.749526	11.737416	14.63093	15.930153		4.381315	7.9160533	11.483624	14.034666	16.717642
5.2185864	6.9972534	8.3199835	9.229054	7.727949		4.58429	8.885364	11.780298	14.71261	16.103722		4.3960176	8.034969	11.61227	14.102052	16.898254
5.2875037	7.0993533	8.48801	9.415191	7.927044		4.548555	8.981249	11.829306	14.88618	16.323238		4.392342	8.0998335	11.696284	14.236824	17.104214
5.4100237	7.184437	8.619282	9.542423	8.089383		4.62513	9.053163	11.832369	15.04954	16.507017		4.4327736	8.186318	11.76192	14.307273	17.224623
5.5210576	7.2320833	8.66654	9.655519	8.282352		4.67618	9.093115	11.948763	15.207795	16.708666		4.5356903	8.305234	11.869562	14.405289	17.348198
5.563174	7.2729235	8.711172	9.787463	8.447754		4.63534	9.157039	12.022275	15.317553	16.925627		4.5908246	8.372801	11.950951	14.543124	17.512966
5.647406	7.3443933	8.887075	9.940613	8.533518		4.65576	9.137062	12.071283	15.383918	17.150248		4.649634	8.483609	12.097975	14.687085	17.64288
5.6895223	7.439687	8.957962	10.056065	8.689731		4.671075	9.081129	12.12948	15.455387	17.290634		4.734173	8.651174	12.210868	14.870865	17.832996
5.69718	7.4873333	9.06298	10.145598	8.784684		4.62513	9.049168	12.22137	15.5625925	17.38763		4.6827145	8.7187395	12.31326	14.999511	18.05797
5.6742077	7.57582	9.22313	10.29168	8.919456		4.63534	9.0571575	12.255063	15.608538	17.502493		4.6606607	8.789008	12.373645	15.140409	18.172039
5.6167765	7.63708	9.37278	10.407131	9.069543		4.65576	9.121081	12.322449	15.634063	17.60204		4.7010922	8.8998165	12.473412	15.330315	18.28611
5.578489	7.6404834	9.420037	10.503734	9.182874		4.671075	9.153043	12.420465	15.718295	17.727112		4.7268214	8.956573	12.549548	15.520221	18.46989
5.5516877	7.7970366	9.475172	10.666308	9.293142		4.650655	9.141057	12.579741	15.789765	17.801134		4.679039	9.013328	12.670319	15.602922	18.58396
5.498085	7.9263635	9.582814	10.7205	9.394221		4.63534	9.153043	12.68082	15.891865	17.831764		4.7635775	9.059273	12.7202015	15.734631	18.69803
5.486599	7.980817	9.606443	10.826527	9.458544		4.589395	9.173019	12.757395	16.03991	17.946627		4.855468	9.107921	12.833095	15.884718	18.742392
5.436825	8.01485	9.67733	10.953759	9.639261		4.5945	9.268905	12.748206	16.14201	18.11254		4.906926	9.151163	12.953864	15.973545	18.831112
5.4444823	8.089724	9.761343	11.017375	9.789348		4.599605	9.344813	12.714513	16.22369	18.168695		4.914277	9.170081	12.987995	16.074623	18.923002
5.4789414	8.093126	9.811227	11.08806	9.884301		4.599605	9.380771	12.723702	16.228794	18.273348		4.980438	9.197108	13.022125	16.209396	19.08777
5.5210576	8.14758	9.913618	11.163457	10.022136		4.67618	9.368785	12.778836	16.318132	18.436708		5.0024915	9.180892	13.0798855	16.270657	19.154312
5.528715	8.18842	9.929371	11.262415	10.190601		4.671075	9.344813	12.766584	16.435547	18.54136		5.024545	9.248458	13.069384	16.328854	19.230358
5.57466	8.307537	9.937247	11.32132	10.257987		4.66597	9.412732	12.781899	16.552963	18.620487		5.017194	9.310619	13.103514	16.362547	19.385622
5.609119	8.365394	10.021261	11.413209	10.386633		4.579185	9.416727	12.818655	16.667826	18.70472		5.083355	9.367374	13.132394	16.442184	19.52821
5.6282625	8.38241	10.037013	11.488606	10.405011		4.54345	9.468665	12.827844	16.739294	18.819582		5.1348133	9.337646	13.177026	16.638216	19.626436
5.593804	8.43346	10.081646	11.625263	10.493838		4.57408	9.456679	12.8646	16.746952	18.885948		5.1495156	9.305214	13.184902	16.748484	19.753181
5.6282625	8.457283	10.168284	11.778413	10.521405		4.51282	9.444694	12.968742	16.851604	19.018677		5.142164	9.380888	13.229534	16.855688	19.860914
5.6167765	8.416443	10.1577835	11.827892	10.616358		4.56387	9.476656	13.005498	16.884787	19.151407		5.138489	9.448454	13.300421	16.972082	19.96231
5.632091	8.35178	10.168284	11.820824	10.748067		4.60471	9.504622	12.993246	16.864368	19.324978		5.120111	9.456562	13.339803	17.100729	20.022514
5.6397486	8.30073	10.265426	11.8373165	10.790949		4.568975	9.536584	13.07901	16.93839	19.437288		5.0686526	9.42413	13.345054	17.229376	20.12074
5.5516877	8.36199	10.3205595	11.931563	10.852209		4.517925	9.584526	13.088199	16.943495	19.580227		5.057626	9.472778	13.397562	17.318201	20.196789
5.5057425	8.34157	10.396697	11.988111	10.931847		4.53324	9.508617	13.039191	17.037937	19.692537		5.0760036	9.494399	13.468449	17.32739	20.28551
5.5325437	8.29052	10.430828	11.969261	11.017611		4.4924	9.480651	13.115766	17.12217	19.769112		5.0392475	9.50521	13.499953	17.318201	20.434435
5.6014614	8.38241	10.433454	12.0611515	11.130942		4.53324	9.496632	13.069821	17.114513	19.845688		5.0061674	9.55656	13.528833	17.364147	20.605541
5.5823174	8.436863	10.451831	12.0870695	11.305533		4.548555	9.508617	13.094325	17.106855	19.945234		5.035572	9.586289	13.610222	17.394777	20.751297
5.563174	8.56619	10.520092	12.19074	11.375982		4.56387	9.520603	13.131081	17.175772	20.070307		5.057626	9.591695	13.615473	17.437658	20.751297
5.5516877	8.651274	10.569976	12.263781	11.483187		4.65576	9.592517	13.088199	17.288082	20.121357		5.0282207	9.572776	13.6286	17.452974	20.862198
5.5861464	8.65808	10.585728	12.306191	11.590392		4.58429	9.576536	13.10964	17.354448	20.126463		4.943682	9.578181	13.625975	17.480541	20.868536
5.678036	8.651274	10.604106	12.419287	11.673093		4.620025	9.552565	13.100451	17.436127	20.10349		4.9473577	9.575479	13.678483	17.526485	20.843187
5.6933513	8.60703	10.59623	12.518246	11.755794		4.650655	9.572541	13.115766	17.522913	20.182617		4.936331	9.624126	13.791376	17.566305	20.817839
5.731639	8.726147	10.635612	12.553588	11.820117		4.6966	9.580531	13.057569	17.545885	20.289822		4.936331	9.561965	13.857012	17.599998	20.751297
5.7507825	8.72955	10.598855	12.654902	11.957952		4.742545	9.552565	13.051443	17.538227	20.35874		4.9106016	9.534939	13.896394	17.716393	20.716442
5.7354674	8.736357	10.559474	12.77271	12.010023		4.762965	9.588522	13.146396	17.492283	20.386818		4.877521	9.537642	13.87539	17.762337	20.779814
5.632091	8.777197	10.535845	12.8787365	12.104976		4.762965	9.616488	13.1709	17.436127	20.445524		4.8370895	9.572776	13.980407	17.783777	20.830513
5.6244335	8.77039	10.627735	12.9305725	12.196866		4.77828	9.592517	13.198467	17.36721	20.45063		4.833414	9.575479	14.030291	17.79603	20.849524
5.6167765	8.797617	10.732752	12.970627	12.359205		4.824225	9.55656	13.210719	17.39784	20.58336		4.822387	9.559262	13.993534	17.762337	20.897053
5.6282625	8.848666	10.777385	12.954134	12.444969		4.875275	9.520603	13.198467	17.433575	20.731405		4.8591433	9.524128	13.922647	17.777653	20.982607
5.5976324	8.977993	10.8377695	12.975339	12.500103		4.7987	9.468665	13.247475	17.425917	20.825848		4.90325	9.491696	13.975156	17.845037	21.033304
5.540201	9.022237	10.780009	13.013038	12.644064		4.722125	9.432708	13.250538	17.423365	20.833506		4.866494	9.432239	13.99616	17.799093	21.103014
5.455969	9.052867	10.801013	13.060161	12.751269		4.640445	9.424718	13.250538	17.402945	20.92029		4.90325	9.451157	14.006661	17.82666	21.172724
5.4253387	9.02564	10.929659	13.090791	12.818655		4.54345	9.400746	13.238286	17.43868	20.933052		4.9326553	9.491696	13.901645	17.915487	21.210747
5.4329963	8.977993	11.016298	13.192105	12.800277		4.589395	9.484646	13.235223	17.40805	20.999418		4.9216285	9.559262	13.880641	18.001251	21.274118
5.42151	8.977993	11.047804	13.260434	12.855411		4.57408	9.400746	13.20153	17.425917	21.068335		4.8738456	9.588992	13.906895	18.01044	21.337492
5.440654	9.05627	11.013673	13.286351	12.950364		4.56387	9.404741	13.164774	17.402945	21.152567		4.8958993	9.486291	13.977781	18.007378	21.397696
5.3793936	9.05627	11.024175	13.44657	13.069821		4.45156	9.404741	13.20153	17.38763	21.160225		4.855468	9.472778	14.053919	18.001251	21.400864
5.2913327	9.05627	11.116065	13.531391	13.152522		4.354565	9.392756	13.226034	17.36721	21.152567		4.796658	9.50521	14.082799	18.025755	21.48008
5.3066473	9.059673	11.102938	13.635062	13.305672		4.283095	9.284885	13.20153	17.405497	21.142357		4.8187118	9.494399	14.064421	18.077826	21.48008
5.3640785	9.008623	11.102938	13.69161	13.342428		4.24736	9.260914	13.222971	17.446337	21.160225		4.8628187	9.470076	14.074923	18.093142	21.461067
5.3104763	8.988203	11.129191	13.703391	13.428192		4.2882	9.312852	13.210719	17.44889	21.16533		4.866494	9.50521	14.103803	18.080889	21.356503
5.249216	9.02564	11.184326	13.736377	13.581342		4.29841	9.252923	13.195404	17.39784	21.088755		4.7893066	9.486291	14.093301	18.062511	21.337492
5.191785	9.001817	11.189576	13.788213	13.740618		4.242255	9.256919	13.186215	17.369762	21.050468		4.748875	9.486291	14.019789	18.062511	21.337492
5.2300725	9.008623	11.171199	13.832979	13.939713		4.20652	9.2729	13.192341	17.359552	20.966234		4.6716876	9.4998045	13.954153	18.056385	21.308973
5.17647	9.04606	11.168573	13.849472	14.095926		4.395405	9.228952	13.195404	17.341684	20.945814		4.5981755	9.502507	13.943651	18.001251	21.324818
5.2185864	8.977993	11.202703	13.851829	14.166375		4.47198	9.19699	13.121892	17.300844	20.999418		4.5724463	9.55656	13.917397	18.062511	21.315311
5.1879563	8.988203	11.263088	13.901308	14.276643		4.517925	9.1690235	13.094325	17.308502	21.030048		4.5908246	9.559262	13.9384	18.074762	21.280457
5.180299	9.029043	11.30247	13.929582	14.368533		4.43114	9.093115	13.082073	17.208956	20.999418		4.5614195	9.507913	13.925273	18.126835	21.305805
5.0654364	8.940557	11.344477	13.9719925	14.469612		4.364775	9.065148	13.128018	17.21406	21.02239		4.5062857	9.440346	13.964655	18.10233	21.305805
5.0501213	8.947363	11.341851	14.007335	14.644203		4.374985	9.00522	13.134144	17.239586	20.958578		4.601851	9.380888	14.035542	18.087015	21.375515
5.0156627	8.96438	11.333975	14.080376	14.705463		4.272885	8.965268	13.091262	17.272768	20.87945		4.6092024	9.33224	14.085424	18.117645	21.375515
4.977375	8.967783	11.294594	14.129854	14.806542		4.27799	8.929311	13.014687	17.247242	20.853926		4.612878	9.340348	14.074923	18.13296	21.372347
4.83954	8.981397	11.305096	14.184046	14.849424		4.30862	8.873378	12.984057	17.298292	20.853926		4.668012	9.302511	14.030291	18.117645	21.369179
4.743821	8.97459	11.312972	14.297141	14.94744		4.33925	8.825436	12.990183	17.29574	20.815638		4.6569853	9.297106	13.946277	18.044132	21.464237
4.705534	9.012027	11.349728	14.367826	15.054645		4.283095	8.845411	12.953427	17.242138	20.774797		4.5724463	9.324132	13.901645	18.016565	21.543451
4.713191	8.998413	11.402236	14.3961	15.174102		4.20652	8.797469	12.974868	17.16301	20.71609		4.5503926	9.334943	13.862263	18.074762	21.616331
4.7553077	8.977993	11.386484	14.44558	15.210858		4.109525	8.757517	13.014687	17.104303	20.682907		4.532015	9.3565645	13.872765	18.123772	21.6195
4.7514787	8.926944	11.494126	14.424374	15.315		4.038055	8.72156	12.993246	17.058357	20.713537		4.5614195	9.310619	13.899019	18.145212	21.63851
4.713191	8.879296	11.572889	14.443223	15.394638		4.00232	8.717565	12.984057	17.08133	20.69567		4.5356903	9.337646	13.849135	18.185032	21.597319
4.65576	8.886104	11.607019	14.532757	15.434457		3.874695	8.693593	12.962616	17.104303	20.741615		4.539366	9.324132	13.815005	18.13296	21.670197
4.5830135	8.87249	11.630649	14.57988	15.553914		3.833855	8.625674	12.941175	17.09154	20.723747		4.484232	9.33224	13.833384	18.004314	21.66069
4.579185	8.807827	11.709412	14.589305	15.68256		3.81854	8.625674	12.999372	17.07112	20.779903		4.4879074	9.313322	13.788751	17.79603	21.673365
4.5830135	8.7806	11.72779	14.685907	15.857151		3.83896	8.593713	13.030002	17.014965	20.764587		4.4217467	9.326835	13.801878	17.434595	21.66069
4.53324	8.848666	11.714663	14.791934	16.059309		3.90022	8.625674	13.042254	16.981783	20.802876		4.307803	9.310619	13.830758	16.972082	21.676535
4.456665	8.835053	11.740916	14.860262	16.166513		3.85938	8.593713	13.057569	16.923075	20.861582		4.237967	9.22954	13.830758	16.38705	21.63851
4.395405	8.804423	11.767171	14.952152	16.230837		3.85938	8.517803	13.002435	16.859262	20.917738		4.3041277	9.080894	13.765122	15.642741	21.635342
4.360946	8.83165	11.798676	15.067604	16.319664		3.94106	8.4379	12.953427	16.86692	20.904976		4.3225055	8.8619795	13.717864	14.7024	21.679703
4.22694	8.87249	11.843308	15.093521	16.362547		4.09421	8.338018	12.861537	16.90776	20.89987		4.362937	8.689011	13.652228	13.737555	21.609993
4.211625	8.879296	11.914195	15.114727	16.420744		4.221835	8.258115	12.80334	16.95881	20.96113		4.3702884	8.345774	13.552463	12.628749	21.578306
4.138879	8.858876	11.987707	15.128864	16.50957		4.466875	8.2701	12.788025	16.889893	21.035152		4.4327736	7.9430795	13.4737	11.369856	21.584644
4.16568	8.906524	12.06647	15.074673	16.491192		4.82933	8.318043	12.77271	16.818422	21.201065		4.5540686	7.456603	13.444819	10.117089	21.568802
4.2001386	8.977993	12.142607	15.107658	16.586145		5.304095	8.290076	12.784962	16.780134	21.315928		4.723146	6.978235	13.384435	8.919456	21.533947
4.2307687	9.07669	12.310635	15.086453	16.619839		5.77886	8.282085	12.80334	16.77503	21.448658		4.906926	6.5809455	13.4001875	7.776957	21.50226
4.25757	9.192404	12.436655	15.121796	16.622902		6.314885	8.266105	12.745143	16.695902	21.642647		5.1127596	6.2620335	13.384435	6.98364	21.41037
4.19631	9.32173	12.523294	15.147713	16.678036		6.97343	8.342014	12.690009	16.65251	21.800903		5.450915	6.0458217	13.41594	6.456804	21.22659
4.169509	9.41362	12.599432	15.206617	16.748484		7.5554	8.357995	12.674694	16.6423	21.892792		5.9250674	5.8755546	13.486827	6.055551	20.890717
4.2345977	9.471477	12.615184	15.2631645	16.782177		8.05569	8.473856	12.58893	16.588697	22.005102		6.3146806	5.767449	13.534084	5.718621	20.409086
4.2460837	9.491897	12.704449	15.32678	16.828121		8.469195	8.597708	12.552174	16.512123	22.04339		6.623431	5.7458277	13.670607	5.42151	19.731
4.2996864	9.488493	12.659817	15.392753	16.898571		8.867385	8.601703	12.478662	16.484045	22.102097		6.910128	5.7701516	13.933149	5.170344	19.071928
4.34946	9.549753	12.630937	15.43752	16.916948		9.16858	8.593713	12.441906	16.507017	22.211855		7.178447	5.856636	14.15106	4.989627	18.282942
4.41072	9.624627	12.567926	15.442232	16.990461		9.408515	8.63766	12.552174	16.512123	22.199093		7.4026585	5.9485264	14.308586	4.888548	17.443256
4.5064387	9.692694	12.504916	15.442232	17.100729		9.57698	8.617684	12.754332	16.425337	22.14549		7.5386558	6.0404162	14.552751	4.913052	16.679619
4.548555	9.672274	12.489163	15.527054	17.146673		9.64845	8.613688	12.953427	16.341105	22.163357		7.5386558	6.1512246	14.749658	5.45214	15.890633
