# Supplementary material for: Neural structure of a sensory decoder for motor control
Source: Nat Commun. 2022 Apr 5;13:1829. doi: 10.1038/s41467-022-29457-4 (PMC8983777; doi:10.1038/s41467-022-29457-4)
Supplement: Supplementary file 4 — Source Data [file 41467_2022_29457_MOESM4_ESM.zip › csv/F01c.csv]

2 deg	2 deg	6 deg	6 deg	20 deg	20 deg
x	y	x	y	x	y
3.9204037	0.49181247	3.7247815	0.31182498	3.6651063	0.2551634
5.3668466	0.5516701	6.757935	0.86199886	6.51814	0.46092337
6.6722016	0.7654072	9.404809	0.96384954	9.486516	1.0123444
6.664712	1.5021518	11.020901	1.6215091	11.748933	0.91252
5.5735645	1.3485353	12.089144	2.3017633	13.297431	1.2774909
