# Supplementary material for: Neural structure of a sensory decoder for motor control
Source: Nat Commun. 2022 Apr 5;13:1829. doi: 10.1038/s41467-022-29457-4 (PMC8983777; doi:10.1038/s41467-022-29457-4)
Supplement: Supplementary file 4 — Source Data [file 41467_2022_29457_MOESM4_ESM.zip › csv/F01d.csv]

2deg	2deg	6deg	6deg	20deg	20deg
x	y	x	y	x	y
2.9585516	0.41127598	2.8871984	0.358914	3.0847473	0.43527302
4.137928	0.567735	4.6582747	0.6101815	5.3372774	0.50558275
4.544462	0.83661824	6.4395394	0.9637469	7.654833	0.84241545
4.0899243	0.84581655	7.413247	1.1714568	9.578401	1.0610484
3.650621	0.72823024	7.6263347	1.2836484	11.519757	1.8340378
