# Supplementary material for: Neural structure of a sensory decoder for motor control
Source: Nat Commun. 2022 Apr 5;13:1829. doi: 10.1038/s41467-022-29457-4 (PMC8983777; doi:10.1038/s41467-022-29457-4)
Supplement: Supplementary file 4 — Source Data [file 41467_2022_29457_MOESM4_ESM.zip › csv/F01e.csv]

2deg	2deg	6deg	6deg	20deg	20deg
x	y	x	y	x	y
-3.2360659	0.3841145	-3.4005868	0.58643675	-3.5333083	0.18469657
-5.39604	0.66681284	-6.3302	0.64749354	-6.4962826	0.43650803
-5.7967916	0.9678121	-8.798373	1.3749337	-9.212387	1.0638036
-5.850649	1.8776188	-10.946846	1.2291882	-11.1076975	1.0262748
-4.428793	1.500809	-11.513279	3.1008058	-12.770315	1.1704578
