# Supplementary material for: Neural structure of a sensory decoder for motor control
Source: Nat Commun. 2022 Apr 5;13:1829. doi: 10.1038/s41467-022-29457-4 (PMC8983777; doi:10.1038/s41467-022-29457-4)
Supplement: Supplementary file 4 — Source Data [file 41467_2022_29457_MOESM4_ESM.zip › csv/F01f.csv]

2deg	2deg	6deg	6deg	20deg	20deg
x	y	x	y	x	y
-2.568135	0.35660452	-2.3566194	0.3379615	-2.3132212	0.37661147
-3.6598597	0.54903054	-4.1054926	0.41797858	-3.8853068	0.5263479
-4.0578423	0.78557235	-5.5735135	0.73806924	-5.7317333	0.6305479
-3.6104577	0.7654187	-6.436172	1.0637165	-7.474978	1.0787739
-2.8561716	0.5044844	-6.8791413	1.1922681	-8.914816	1.087184
