# Supplementary material for: Neural structure of a sensory decoder for motor control
Source: Nat Commun. 2022 Apr 5;13:1829. doi: 10.1038/s41467-022-29457-4 (PMC8983777; doi:10.1038/s41467-022-29457-4)
Supplement: Supplementary file 4 — Source Data [file 41467_2022_29457_MOESM4_ESM.zip › csv/F02b.csv]

2deg	2deg	6deg	6deg	20deg	20deg
x	y	x	y	x	y
4.0	3.6619866	4.0	3.8003888	4.0	3.86959
4.0	3.6869445	4.0	4.357401	4.0	3.892279
4.0	3.2615278	4.0	3.7198434	4.0	4.110092
4.0	3.69602	4.0	4.253032	4.0	3.61434
4.0	2.5502312	4.0	3.8457668	4.0	4.0216055
4.0	3.80833	4.0	3.3193843	4.0	3.234301
4.0	4.1339154	4.0	3.9421945	4.0	3.3171155
4.0	3.2615278	4.0	2.8134222	4.0	3.5213156
4.0	4.110092	4.0	3.1492178	4.0	4.00232
4.0	2.5536344	4.0	3.5201812	4.0	3.3227878
4.0	4.6262646	4.0	4.1861	4.0	3.9195056
4.0	4.2882	4.0	3.94106	4.0	2.3358212
4.0	4.7510533	4.0	3.8968167	4.0	2.9620345
4.0	5.2547464	4.0	3.62455	4.0	3.7833722
4.0	4.975673	4.0	4.192907	4.0	3.9195056
8.0	5.221848	8.0	7.57582	8.0	5.311469
8.0	4.9870176	8.0	6.31999	8.0	5.863943
8.0	5.396552	8.0	5.415838	8.0	6.9337244
8.0	5.664281	8.0	5.582601	8.0	5.741423
8.0	5.755037	8.0	5.367057	8.0	7.0925465
8.0	6.3370066	8.0	7.64729	8.0	5.7176
8.0	5.9694467	8.0	6.1702433	8.0	7.532711
8.0	5.7005835	8.0	7.277461	8.0	7.1833024
8.0	6.0783534	8.0	7.825398	8.0	6.2519236
8.0	5.9331446	8.0	8.905389	8.0	6.59566
8.0	4.5650043	8.0	5.93201	8.0	6.4765434
8.0	4.268914	8.0	6.1747813	8.0	7.015404
8.0	5.980791	8.0	6.7726336	8.0	7.572417
8.0	4.4163923	8.0	6.705701	8.0	7.721029
8.0	4.8747077	8.0	8.339301	8.0	5.7527676
12.0	4.5956345	12.0	9.092572	12.0	9.135681
12.0	6.9416656	12.0	8.414174	12.0	7.6234665
12.0	7.9694724	12.0	10.708021	12.0	9.581518
12.0	6.651248	12.0	9.93433	12.0	9.881011
12.0	5.4975176	12.0	8.171403	12.0	8.231529
12.0	5.691508	12.0	8.822575	12.0	7.91275
12.0	6.5820465	12.0	9.861726	12.0	9.792524
12.0	7.101622	12.0	9.996724	12.0	9.176521
12.0	5.5134	12.0	8.584341	12.0	7.7607346
12.0	8.616105	12.0	9.081227	12.0	10.90428
12.0	6.8270864	12.0	11.531628	12.0	9.440846
12.0	7.132252	12.0	8.866817	12.0	9.265008
12.0	8.30073	12.0	9.845843	12.0	8.43346
12.0	6.1271343	12.0	8.96438	12.0	9.659795
12.0	7.935439	12.0	9.471477	12.0	9.891221
16.0	8.334764	16.0	12.991658	16.0	10.854364
16.0	5.7822633	16.0	9.887817	16.0	11.859482
16.0	5.90138	16.0	10.706886	16.0	13.021153
16.0	7.37162	16.0	10.08748	16.0	11.839063
16.0	6.348351	16.0	11.1289	16.0	12.320066
16.0	5.8957076	16.0	11.969523	16.0	13.217412
16.0	5.127689	16.0	10.379032	16.0	13.216278
16.0	7.6359453	16.0	10.816928	16.0	10.979154
16.0	5.9229345	16.0	12.168051	16.0	10.554872
16.0	7.2706547	16.0	11.110749	16.0	10.388108
16.0	4.8021035	16.0	10.048909	16.0	10.824869
16.0	6.451586	16.0	11.398898	16.0	12.767037
16.0	8.263293	16.0	11.651879	16.0	11.09827
16.0	8.880431	16.0	8.644466	16.0	10.691005
16.0	6.284822	16.0	12.894095	16.0	12.023976
20.0	7.8061123	20.0	14.745509	20.0	12.890692
20.0	7.5417867	20.0	10.436889	20.0	13.641694
20.0	5.174201	20.0	12.409688	20.0	14.857819
20.0	6.593391	20.0	11.88444	20.0	15.198153
20.0	5.954699	20.0	10.45504	20.0	11.913936
20.0	5.021051	20.0	10.12832	20.0	12.306454
20.0	5.63592	20.0	11.503266	20.0	13.255983
20.0	6.5060387	20.0	11.201505	20.0	12.816954
20.0	6.1248655	20.0	12.271286	20.0	13.162959
20.0	5.475963	20.0	12.293975	20.0	12.654728
20.0	6.660323	20.0	9.080093	20.0	12.913382
20.0	5.168529	20.0	12.613888	20.0	12.044396
20.0	4.557063	20.0	12.837374	20.0	15.169791
20.0	5.52361	20.0	13.244638	20.0	13.6156025
20.0	3.9580767	20.0	10.18958	20.0	13.591779
-4.0	-2.4583411	-4.0	-4.639878	-4.0	-3.34888
-4.0	-3.152621	-4.0	-2.9155223	-4.0	-3.2603934
-4.0	-3.0493867	-4.0	-4.2847967	-4.0	-3.7391288
-4.0	-3.9444633	-4.0	-1.8253211	-4.0	-3.1310666
-4.0	-3.29783	-4.0	-3.8843377	-4.0	-3.0822856
-4.0	-4.0182023	-4.0	-2.1225455	-4.0	-3.1571589
-4.0	-3.9274466	-4.0	-3.39993	-4.0	-3.2070744
-4.0	-3.0493867	-4.0	-4.2802587	-4.0	-3.7629523
-4.0	-3.03237	-4.0	-2.7430866	-4.0	-4.1441255
-4.0	-2.8939679	-4.0	-2.9631689	-4.0	-3.938791
-4.0	-2.50145	-4.0	-4.377821	-4.0	-3.4929545
-4.0	-1.8865811	-4.0	-3.0176222	-4.0	-2.6784234
-4.0	-2.7022467	-4.0	-3.197999	-4.0	-3.7277844
-4.0	-2.9393456	-4.0	-3.2218223	-4.0	-3.0312355
-4.0	-3.4419045	-4.0	-4.22694	-4.0	-3.6007266
-8.0	-5.1186132	-8.0	-6.06474	-8.0	-6.7011633
-8.0	-6.938262	-8.0	-5.02332	-8.0	-5.5111313
-8.0	-5.3874764	-8.0	-8.051152	-8.0	-6.3869224
-8.0	-4.7589946	-8.0	-6.5049043	-8.0	-6.6047354
-8.0	-3.7300534	-8.0	-7.2150664	-8.0	-5.337561
-8.0	-5.8389854	-8.0	-6.2008734	-8.0	-6.35062
-8.0	-6.1225967	-8.0	-6.090832	-8.0	-6.57524
-8.0	-5.7868013	-8.0	-7.105026	-8.0	-7.0970845
-8.0	-4.3789554	-8.0	-7.0891433	-8.0	-6.5332656
-8.0	-4.5593324	-8.0	-4.3301744	-8.0	-6.9269176
-8.0	-6.0227656	-8.0	-6.4822154	-8.0	-6.30978
-8.0	-5.794742	-8.0	-6.5865846	-8.0	-6.1861258
-8.0	-4.448157	-8.0	-5.977388	-8.0	-6.7068357
-8.0	-4.372149	-8.0	-5.4634843	-8.0	-6.1657057
-8.0	-4.9246235	-8.0	-5.9535646	-8.0	-5.665416
-12.0	-4.00232	-12.0	-6.2190247	-12.0	-8.768121
-12.0	-6.0239	-12.0	-9.871936	-12.0	-8.645601
-12.0	-6.0817566	-12.0	-8.827112	-12.0	-10.48567
-12.0	-5.0652943	-12.0	-8.94396	-12.0	-9.946809
-12.0	-4.3834934	-12.0	-8.560517	-12.0	-9.998993
-12.0	-4.822523	-12.0	-8.947363	-12.0	-9.544081
-12.0	-6.842969	-12.0	-10.078404	-12.0	-10.031892
-12.0	-7.0539756	-12.0	-9.831096	-12.0	-7.7459865
-12.0	-5.11521	-12.0	-8.276907	-12.0	-8.929213
-12.0	-4.770339	-12.0	-8.971187	-12.0	-9.71992
-12.0	-3.887741	-12.0	-6.611542	-12.0	-7.147
-12.0	-6.965489	-12.0	-7.8968678	-12.0	-10.002397
-12.0	-5.3749976	-12.0	-7.317167	-12.0	-8.957573
-12.0	-6.1509576	-12.0	-9.234378	-12.0	-8.07611
-12.0	-5.5916767	-12.0	-10.204328	-12.0	-10.949657
-16.0	-5.2127724	-16.0	-12.6604	-16.0	-10.607056
-16.0	-5.64613	-16.0	-10.958734	-16.0	-11.398898
-16.0	-4.8508844	-16.0	-10.715962	-16.0	-11.275244
-16.0	-8.197495	-16.0	-11.075582	-16.0	-12.3087225
-16.0	-6.026169	-16.0	-8.697785	-16.0	-11.085792
-16.0	-8.866817	-16.0	-11.621249	-16.0	-9.907104
-16.0	-7.6132565	-16.0	-12.485696	-16.0	-10.037564
-16.0	-6.551417	-16.0	-10.174832	-16.0	-10.939447
-16.0	-6.2598643	-16.0	-12.046665	-16.0	-12.30305
-16.0	-3.8446321	-16.0	-11.212849	-16.0	-11.156127
-16.0	-6.271209	-16.0	-12.890692	-16.0	-8.681903
-16.0	-4.2337465	-16.0	-9.346687	-16.0	-11.393226
-16.0	-5.8798256	-16.0	-12.229311	-16.0	-9.886683
-16.0	-2.5502312	-16.0	-10.391511	-16.0	-12.830566
-16.0	-3.928581	-16.0	-9.358032	-16.0	-10.528779
-20.0	-4.3335776	-20.0	-13.351276	-20.0	-13.952532
-20.0	-3.7742968	-20.0	-11.041548	-20.0	-11.88444
-20.0	-3.3035023	-20.0	-12.483427	-20.0	-11.124362
-20.0	-3.575769	-20.0	-9.358032	-20.0	-13.198127
-20.0	-5.2490745	-20.0	-10.537854	-20.0	-12.919053
-20.0	-4.965463	-20.0	-11.573603	-20.0	-13.064262
-20.0	-4.7850866	-20.0	-10.835079	-20.0	-11.2673025
-20.0	-3.494089	-20.0	-12.223639	-20.0	-11.697257
-20.0	-3.3772411	-20.0	-12.388133	-20.0	-14.491393
-20.0	-2.968841	-20.0	-10.038699	-20.0	-13.816399
-20.0	-3.0006056	-20.0	-14.075052	-20.0	-13.173169
-20.0	-5.06416	-20.0	-14.897525	-20.0	-12.764769
-20.0	-3.01195	-20.0	-11.472636	-20.0	-12.964431
-20.0	-6.0409164	-20.0	-8.472031	-20.0	-12.4573345
-20.0	-6.518518	-20.0	-10.267857	-20.0	-13.401193
