# Supplementary material for: Neural structure of a sensory decoder for motor control
Source: Nat Commun. 2022 Apr 5;13:1829. doi: 10.1038/s41467-022-29457-4 (PMC8983777; doi:10.1038/s41467-022-29457-4)
Supplement: Supplementary file 4 — Source Data [file 41467_2022_29457_MOESM4_ESM.zip › csv/F02c.csv]

2deg	2deg	6deg	6deg	20deg	20deg
x	y	x	y	x	y
4.0	2.9450178	4.0	2.4696856	4.0	2.3982155
4.0	2.448131	4.0	2.5876677	4.0	3.9013546
4.0	3.0335045	4.0	2.7090533	4.0	2.738549
4.0	2.7374144	4.0	2.4175012	4.0	2.9155223
4.0	1.7413722	4.0	2.3437622	4.0	3.2274945
4.0	3.3227878	4.0	2.7147255	4.0	2.713591
4.0	1.8593545	4.0	3.32846	4.0	3.2672
4.0	2.8338423	4.0	2.8882957	4.0	3.4044678
4.0	2.9722445	4.0	2.29725	4.0	2.6511967
4.0	2.64439	4.0	2.3551066	4.0	3.3658967
4.0	3.499761	4.0	3.6154745	4.0	1.71528
4.0	3.7992544	4.0	2.5411556	4.0	2.638718
4.0	3.3987956	4.0	3.0130844	4.0	4.0182023
4.0	3.6506422	4.0	4.2541666	4.0	3.4974923
4.0	2.6353145	4.0	2.6455245	4.0	3.2286289
8.0	3.96148	8.0	4.6546254	8.0	6.749944
8.0	3.3035023	8.0	5.658609	8.0	4.689793
8.0	4.7351713	8.0	3.6529112	8.0	6.099908
8.0	4.6784487	8.0	5.068698	8.0	5.1220164
8.0	3.7459354	8.0	5.7958765	8.0	5.021051
8.0	3.5371978	8.0	4.5695424	8.0	5.8355823
8.0	4.42093	8.0	5.2331924	8.0	4.3812246
8.0	2.907581	8.0	5.6903734	8.0	5.694911
8.0	3.3545523	8.0	4.6954656	8.0	4.5264335
8.0	4.31883	8.0	4.5116854	8.0	5.94222
8.0	5.3160067	8.0	4.306351	8.0	4.38009
8.0	4.790759	8.0	5.1549153	8.0	5.582601
8.0	4.09421	8.0	4.1645455	8.0	6.8599854
8.0	4.424333	8.0	4.922354	8.0	5.8616743
8.0	3.892279	8.0	4.1520667	8.0	4.508282
12.0	5.5077276	12.0	5.917262	12.0	6.597929
12.0	4.892859	12.0	6.7783055	12.0	8.285982
12.0	4.6115165	12.0	7.6790543	12.0	7.2729235
12.0	2.9211946	12.0	7.0970845	12.0	7.579223
12.0	4.0250087	12.0	7.456703	12.0	7.3648133
12.0	5.191218	12.0	6.0431857	12.0	8.172538
12.0	5.884363	12.0	6.0817566	12.0	8.163463
12.0	4.365342	12.0	6.4413757	12.0	7.430611
12.0	4.2439566	12.0	8.034136	12.0	7.06532
12.0	5.9558334	12.0	8.155521	12.0	7.220739
12.0	4.796431	12.0	6.761289	12.0	6.5026355
12.0	3.612071	12.0	4.2870655	12.0	8.938288
12.0	4.2666454	12.0	6.6296935	12.0	6.924649
12.0	4.2133265	12.0	5.5962143	12.0	8.571862
12.0	3.8480356	12.0	5.82991	12.0	8.562787
16.0	4.58429	16.0	8.86228	16.0	11.481712
16.0	4.0749245	16.0	5.372729	16.0	9.009758
16.0	4.2201333	16.0	8.544636	16.0	8.97459
16.0	2.527542	16.0	6.468602	16.0	7.767541
16.0	3.2331667	16.0	6.4028044	16.0	8.829381
16.0	4.384628	16.0	6.4924254	16.0	7.651828
16.0	3.9331188	16.0	6.408477	16.0	9.688155
16.0	4.567273	16.0	8.334764	16.0	9.064211
16.0	4.9371023	16.0	7.466913	16.0	8.7806
16.0	3.4600556	16.0	6.518518	16.0	10.533317
16.0	2.754431	16.0	7.9592624	16.0	7.274058
16.0	2.4152322	16.0	6.39146	16.0	8.266697
16.0	4.3789554	16.0	10.151009	16.0	8.871356
16.0	4.487862	16.0	7.5281734	16.0	11.380747
16.0	4.0726557	16.0	7.2116632	16.0	10.442561
20.0	3.2819479	20.0	8.631988	20.0	12.676282
20.0	2.74649	20.0	9.41362	20.0	12.035321
20.0	2.9370766	20.0	9.575846	20.0	12.034186
20.0	4.643281	20.0	7.7868266	20.0	13.337664
20.0	3.795851	20.0	9.28089	20.0	10.696676
20.0	4.3040824	20.0	9.184463	20.0	11.339907
20.0	4.365342	20.0	5.54403	20.0	14.617316
20.0	5.1197476	20.0	7.6234665	20.0	13.718837
20.0	3.877531	20.0	6.7941875	20.0	10.018279
20.0	3.1129155	20.0	7.4725857	20.0	11.631459
20.0	4.2314777	20.0	7.987623	20.0	10.610459
20.0	2.0975878	20.0	6.3676367	20.0	13.90602
20.0	5.191218	20.0	6.620618	20.0	10.320041
20.0	2.0556133	20.0	8.011447	20.0	11.463561
20.0	3.6744657	20.0	7.722163	20.0	10.46525
-4.0	-2.2530067	-4.0	-2.5717854	-4.0	-2.9745133
-4.0	-2.8735478	-4.0	-1.91948	-4.0	-1.6415411
-4.0	-1.7186834	-4.0	-2.0783021	-4.0	-3.3840477
-4.0	-2.9903955	-4.0	-1.9217489	-4.0	-1.8706989
-4.0	-1.7640611	-4.0	-2.6534655	-4.0	-2.31767
-4.0	-2.5264077	-4.0	-2.4640133	-4.0	-1.4974667
-4.0	-3.8366911	-4.0	-2.2756956	-4.0	-2.646659
-4.0	-3.4645934	-4.0	-3.2626622	-4.0	-2.36872
-4.0	-2.7861955	-4.0	-2.33809	-4.0	-1.5246934
-4.0	-2.7759855	-4.0	-3.259259	-4.0	-2.4152322
-4.0	-1.28646	-4.0	-1.8763711	-4.0	-2.6886334
-4.0	-1.7629267	-4.0	-3.330729	-4.0	-2.58313
-4.0	-2.97111	-4.0	-2.172461	-4.0	-2.9109845
-4.0	-2.6330457	-4.0	-2.1713266	-4.0	-1.9115388
-4.0	-2.8224978	-4.0	-2.9745133	-4.0	-0.99037
-8.0	-4.5650043	-8.0	-4.4368124	-8.0	-3.6063988
-8.0	-3.7334566	-8.0	-3.4679966	-8.0	-4.2258058
-8.0	-4.000051	-8.0	-3.8911445	-8.0	-2.8848922
-8.0	-2.789599	-8.0	-5.525879	-8.0	-4.9484468
-8.0	-3.1696377	-8.0	-5.08458	-8.0	-3.4725344
-8.0	-4.4526944	-8.0	-4.268914	-8.0	-3.1616967
-8.0	-3.6427011	-8.0	-4.3937035	-8.0	-3.1027055
-8.0	-4.173621	-8.0	-4.24736	-8.0	-3.4884167
-8.0	-2.9552279	-8.0	-4.892859	-8.0	-3.5723655
-8.0	-3.0210257	-8.0	-4.5752144	-8.0	-3.9467323
-8.0	-3.9887066	-8.0	-3.0051434	-8.0	-4.147529
-8.0	-3.7311878	-8.0	-4.1679487	-8.0	-5.5304165
-8.0	-3.0391767	-8.0	-2.7351456	-8.0	-4.19631
-8.0	-4.32904	-8.0	-3.4748034	-8.0	-2.646659
-8.0	-3.867321	-8.0	-4.06358	-8.0	-3.126529
-12.0	-4.315427	-12.0	-5.301259	-12.0	-5.6858354
-12.0	-3.2377045	-12.0	-6.5434756	-12.0	-5.280839
-12.0	-4.9280267	-12.0	-4.198579	-12.0	-4.5491223
-12.0	-2.7567	-12.0	-3.4974923	-12.0	-6.4867535
-12.0	-4.2768555	-12.0	-5.444199	-12.0	-6.532131
-12.0	-2.6886334	-12.0	-5.5020556	-12.0	-6.7317934
-12.0	-3.2399733	-12.0	-5.0777736	-12.0	-6.414149
-12.0	-4.2904687	-12.0	-3.5564833	-12.0	-4.684121
-12.0	-5.131092	-12.0	-7.05511	-12.0	-5.1299577
-12.0	-3.0539246	-12.0	-5.7289443	-12.0	-5.9853287
-12.0	-2.3210733	-12.0	-4.38009	-12.0	-5.0346646
-12.0	-4.1668143	-12.0	-6.930321	-12.0	-6.6988945
-12.0	-3.7856412	-12.0	-6.6194835	-12.0	-6.139613
-12.0	-3.34888	-12.0	-5.6018867	-12.0	-6.149823
-12.0	-4.7113476	-12.0	-6.00348	-12.0	-5.2320576
-16.0	-2.7510278	-16.0	-5.874153	-16.0	-9.477149
-16.0	-2.9540932	-16.0	-7.0596476	-16.0	-7.6461554
-16.0	-4.4061823	-16.0	-5.2320576	-16.0	-5.950161
-16.0	-3.7493389	-16.0	-7.3988466	-16.0	-8.8554735
-16.0	-2.9336734	-16.0	-5.5406265	-16.0	-7.456703
-16.0	-4.9665976	-16.0	-6.07495	-16.0	-7.659769
-16.0	-3.8276155	-16.0	-5.6835666	-16.0	-7.3886366
-16.0	-2.9393456	-16.0	-4.7941623	-16.0	-7.27973
-16.0	-3.5882478	-16.0	-4.89059	-16.0	-7.53498
-16.0	-3.70623	-16.0	-6.355158	-16.0	-8.30073
-16.0	-2.6580033	-16.0	-6.015959	-16.0	-7.808381
-16.0	-4.401644	-16.0	-5.18668	-16.0	-6.5525513
-16.0	-3.9546733	-16.0	-7.2456965	-16.0	-5.3749976
-16.0	-4.515089	-16.0	-7.264982	-16.0	-6.9518757
-16.0	-1.6165833	-16.0	-6.855448	-16.0	-7.705147
-20.0	-3.3908544	-20.0	-8.450477	-20.0	-9.198075
-20.0	-3.4974923	-20.0	-5.9512954	-20.0	-9.871936
-20.0	-1.6857845	-20.0	-6.318856	-20.0	-9.100513
-20.0	-3.0391767	-20.0	-5.954699	-20.0	-9.583787
-20.0	-2.2246456	-20.0	-6.6070046	-20.0	-7.52477
-20.0	-4.2564354	-20.0	-7.9978333	-20.0	-9.326268
-20.0	-2.6591377	-20.0	-6.740869	-20.0	-9.061942
-20.0	-1.71528	-20.0	-7.9240947	-20.0	-9.89349
-20.0	-2.6375833	-20.0	-7.530442	-20.0	-8.183882
-20.0	-2.6738856	-20.0	-6.144151	-20.0	-6.528728
-20.0	-2.4061568	-20.0	-6.81007	-20.0	-8.001237
-20.0	-3.5031645	-20.0	-6.743138	-20.0	-7.213932
-20.0	-2.1769989	-20.0	-5.834448	-20.0	-8.406234
-20.0	-2.9030433	-20.0	-5.8389854	-20.0	-10.155547
-20.0	-2.5286767	-20.0	-5.9785223	-20.0	-7.2661166
