# Supplementary material for: Neural structure of a sensory decoder for motor control
Source: Nat Commun. 2022 Apr 5;13:1829. doi: 10.1038/s41467-022-29457-4 (PMC8983777; doi:10.1038/s41467-022-29457-4)
Supplement: Supplementary file 4 — Source Data [file 41467_2022_29457_MOESM4_ESM.zip › csv/F03d.csv]

R 2deg Left	R 2deg Left	R 2deg Right	R 2deg Right	R 6deg Left	R 6deg Left	R 6deg Right	R 6deg Right	R 20deg Left	R 20deg Left	R 20deg Right	R 20deg Right	X 2deg Left	X 2deg Left	X 2deg Right	X 2deg Right	X 6deg Left	X 6deg Left	X 6deg Right	X 6deg Right	X 20deg Left	X 20deg Left	X 20deg Right	X 20deg Right
x	y	x	y	x	y	x	y	x	y	x	y	x	y	x	y	x	y	x	y	x	y	x	y
0.12124345	0.12617444	0.118522346	0.12737061	0.15845017	0.13587259	0.15080349	0.14006047	0.2256142	0.17848149	0.21195845	0.19365741	0.09137085	0.11102136	0.0900146	0.100877434	0.14873692	0.11578731	0.120421305	0.10508333	0.20159456	0.17711392	0.1619881	0.15949057
