# Supplementary material for: Neural structure of a sensory decoder for motor control
Source: Nat Commun. 2022 Apr 5;13:1829. doi: 10.1038/s41467-022-29457-4 (PMC8983777; doi:10.1038/s41467-022-29457-4)
Supplement: Supplementary file 4 — Source Data [file 41467_2022_29457_MOESM4_ESM.zip › csv/F04f.csv]

2deg	6deg	20deg
1.6876003	2.6701834	3.8899715
2.213238	3.547994	5.211839
2.5600574	4.036983	6.0167894
2.7663891	4.3680034	6.537985
2.946061	4.61089	6.9168315
