# Supplementary material for: Neural structure of a sensory decoder for motor control
Source: Nat Commun. 2022 Apr 5;13:1829. doi: 10.1038/s41467-022-29457-4 (PMC8983777; doi:10.1038/s41467-022-29457-4)
Supplement: Supplementary file 4 — Source Data [file 41467_2022_29457_MOESM4_ESM.zip › csv/F04g.csv]

2deg	6deg	20deg
1.5495298	2.7204869	4.154076
2.9907153	5.052269	7.7713037
4.170845	6.8457656	10.641246
5.1050053	8.277741	12.813079
5.8518004	9.39018	14.5353155
