# Supplementary material for: Neural structure of a sensory decoder for motor control
Source: Nat Commun. 2022 Apr 5;13:1829. doi: 10.1038/s41467-022-29457-4 (PMC8983777; doi:10.1038/s41467-022-29457-4)
Supplement: Supplementary file 4 — Source Data [file 41467_2022_29457_MOESM4_ESM.zip › csv/F05b.csv]

2deg	2deg	6deg	6deg	20deg	20deg
x	y	x	y	x	y
1.5495298	0.031419612	2.7204869	0.057734933	4.154076	0.09978338
2.9907153	0.0704411	5.052269	0.12332535	7.7713037	0.22297813
4.170845	0.103369944	6.8457656	0.17251256	10.641246	0.3198372
5.1050053	0.10952543	8.277741	0.21190332	12.813079	0.44690996
5.8518004	0.13705336	9.39018	0.2991506	14.5353155	0.5420449
