# Supplementary material for: Neural structure of a sensory decoder for motor control
Source: Nat Commun. 2022 Apr 5;13:1829. doi: 10.1038/s41467-022-29457-4 (PMC8983777; doi:10.1038/s41467-022-29457-4)
Supplement: Supplementary file 4 — Source Data [file 41467_2022_29457_MOESM4_ESM.zip › csv/F05c.csv]

2deg	2deg	6deg	6deg	20deg	20deg
x	y	x	y	x	y
1.7177786	0.21213773	2.7304924	0.29802763	4.4556694	0.3322341
3.0480545	0.3565027	5.0943346	0.53739893	7.8705163	0.57627183
4.0669065	0.45711127	6.9052124	0.6234483	10.499001	0.7255316
4.9522305	0.6114897	8.399424	0.8486208	12.689396	1.133987
5.579528	0.6657023	9.831914	0.99228626	14.51358	1.212583
