# Supplementary material for: Neural structure of a sensory decoder for motor control
Source: Nat Commun. 2022 Apr 5;13:1829. doi: 10.1038/s41467-022-29457-4 (PMC8983777; doi:10.1038/s41467-022-29457-4)
Supplement: Supplementary file 4 — Source Data [file 41467_2022_29457_MOESM4_ESM.zip › csv/F05e.csv]

Not significant	Not significant	Significant	Significant
x	y	x	y
-3.3087	-0.0866	-3.3243	-0.1087
-3.2973	-0.0528	-3.3159	0.1887
-3.2973	-0.0221	-3.3069	0.2351
-3.2973	-0.023	-3.3063	0.2772
-3.2883	-0.0799	-3.3063	0.3118
-3.2883	0.0721	-3.2973	0.4206
-3.2817	0.0643	-3.2907	-0.102
-3.2546	0.0046	-3.2883	0.3512
-3.2546	-0.0454	-3.2883	0.1205
-3.2523	-0.0173	-3.2793	0.3611
-3.2523	-0.0717	-3.2613	0.2767
-3.2523	-0.0852	-3.2342	0.3983
-3.2523	0.0563	-3.2276	0.1132
-3.2456	0.0444	-3.2186	0.1776
-3.2439	-0.0106	-3.2168	0.2645
-3.2432	0.0746	-3.2168	0.2029
-3.2432	-0.018	-3.2072	0.3084
-3.2349	0.0378	-3.2072	0.3927
-3.2252	0.0011	-3.2072	0.193
-3.2252	-0.0094	-3.1898	0.111
-3.2252	0.0642	-3.1826	-0.1135
-3.2168	-0.0046	-3.1826	0.1172
-3.2162	-0.0549	-3.1555	0.1695
-3.2096	-0.071	-3.1532	0.1201
-3.2006	-0.0564	-3.1358	0.2706
-3.1982	-0.025	-3.1171	0.4979
-3.1802	-0.0925	-3.1171	0.4507
-3.1736	0.0088	-3.1081	0.2381
-3.1712	0.0318	-3.0997	0.264
-3.1712	0.0017	-3.0991	0.3627
-3.1555	0.0862	-3.0925	0.1837
-3.1532	0.0273	-3.0811	0.1738
-3.1532	-0.0824	-3.0721	0.1728
-3.1532	-0.0091	-3.0721	0.1936
-3.1351	-0.0739	-3.0541	0.3257
-3.1285	0.0412	-3.0541	0.2186
-3.1261	-0.0677	-3.045	0.4256
-3.1171	-0.0534	-3.0367	0.3378
-3.1081	0.0324	-3.0294	0.172
-3.0991	-0.0799	-3.027	0.4412
-3.0925	0.0451	-3.027	0.1033
-3.0901	-0.0471	-3.018	0.5079
-3.0901	0.0235	-3.0114	-0.1201
-3.0811	0.009	-3.009	0.4018
-3.0721	0.0238	-3.009	0.3041
-3.0655	-0.0155	-3.009	0.2945
-3.0637	-0.0673	-3.0	0.4259
-3.0547	-0.0344	-3.0	0.3971
-3.0541	0.0245	-2.9916	0.3218
-3.0541	0.041	-2.991	0.2148
-3.045	-0.0599	-2.982	0.4925
-3.0384	0.0406	-2.982	0.3948
-3.0367	-0.0216	-2.973	0.4941
-3.0367	0.0794	-2.973	0.1969
-3.036	0.0166	-2.9664	0.1605
-3.0204	-0.0663	-2.9646	0.3799
-3.0186	-0.0303	-2.9646	0.3046
-3.018	0.0729	-2.955	0.3684
-3.018	-0.0764	-2.9459	0.3949
-3.0114	-0.0667	-2.9459	0.3048
-3.0114	-0.0268	-2.9369	0.3338
-3.0096	0.0317	-2.9369	0.2469
-3.0024	0.0328	-2.9369	0.148
-3.0024	-0.0754	-2.9286	0.3465
-2.9934	-0.0884	-2.9189	0.2856
-2.9934	-0.0526	-2.9099	0.412
-2.9934	-0.0975	-2.9099	0.492
-2.991	-0.0901	-2.9099	0.3295
-2.991	-0.0762	-2.9009	0.3386
-2.991	-0.0726	-2.9009	0.2184
-2.9826	0.0958	-2.8919	0.4372
-2.982	0.0002	-2.8919	0.1957
-2.9736	-0.0801	-2.8853	0.1694
-2.973	-0.0483	-2.8829	0.4539
-2.9664	-0.0208	-2.8745	0.3091
-2.964	-0.0122	-2.8739	0.3624
-2.9459	-0.0356	-2.8739	0.3045
-2.9369	-0.0146	-2.8655	0.2781
-2.9369	-0.0864	-2.8655	0.3337
-2.9286	0.07	-2.8655	0.1018
-2.9279	0.0779	-2.8385	0.3057
-2.9279	-0.0369	-2.8378	-0.1014
-2.9099	-0.0758	-2.8312	0.1673
-2.9099	0.0578	-2.8295	0.2357
-2.9033	-0.0042	-2.8288	0.4148
-2.9009	-0.068	-2.8198	0.4549
-2.8943	-0.0332	-2.8198	0.2519
-2.8919	-0.0674	-2.8198	0.1828
-2.8919	-0.0745	-2.8108	0.4334
-2.8835	0.0515	-2.8042	-0.109
-2.8829	-0.0315	-2.8018	0.3497
-2.8655	0.0888	-2.8018	0.2744
-2.8492	-0.0077	-2.7952	-0.0985
-2.8468	-0.0327	-2.7862	-0.1527
-2.8385	-0.0463	-2.7862	0.2145
-2.8312	0.0121	-2.7844	0.314
-2.8288	-0.0025	-2.7748	0.1697
-2.8288	0.0269	-2.7664	0.3751
-2.8288	-0.0336	-2.7592	0.2017
-2.8198	-0.0139	-2.7574	0.3086
-2.8132	-0.0851	-2.7568	0.4928
-2.8018	-0.0228	-2.7568	0.2875
-2.7772	-0.0737	-2.7501	0.2512
-2.7748	-0.0153	-2.7477	0.4583
-2.7658	0.0153	-2.7321	0.2255
-2.7574	-0.0043	-2.7297	0.4696
-2.7568	-0.079	-2.7213	0.3532
-2.7394	0.0396	-2.7207	0.208
-2.7387	-0.0393	-2.7051	0.2106
-2.7387	-0.0236	-2.7033	0.4024
-2.7231	-0.0223	-2.6943	0.3441
-2.7207	-0.0317	-2.6847	0.3259
-2.7123	-0.0553	-2.6757	0.4078
-2.7033	-0.0354	-2.6667	0.5021
-2.6691	-0.0307	-2.6667	0.3782
-2.6691	-0.084	-2.651	0.2832
-2.6673	-0.0305	-2.6306	0.265
-2.6673	-0.0288	-2.6222	0.3889
-2.6673	0.0094	-2.6216	0.3277
-2.6667	-0.0226	-2.615	0.2744
-2.6601	-0.0244	-2.615	0.1596
-2.6583	-0.0305	-2.615	0.3274
-2.6577	-0.0541	-2.606	0.1532
-2.6486	-0.0689	-2.597	0.2373
-2.642	0.0213	-2.579	0.2283
-2.6403	0.0268	-2.5766	0.1799
-2.6396	-0.03	-2.57	0.1598
-2.6396	-0.0655	-2.5676	0.4028
-2.6306	0.0086	-2.5676	0.4001
-2.624	0.0612	-2.5676	0.4088
-2.6216	0.0044	-2.5586	0.4459
-2.6216	-0.01	-2.5586	0.2677
-2.615	-0.0304	-2.5495	0.207
-2.6132	-0.0252	-2.5495	0.3127
-2.6126	-0.0915	-2.5495	0.2584
-2.6126	-0.0508	-2.5405	0.405
-2.6126	-0.0252	-2.5315	0.1458
-2.6126	-0.0801	-2.5225	0.3721
-2.606	-0.0173	-2.5135	0.3501
-2.6036	-0.0008	-2.4955	0.4751
-2.6036	-0.0474	-2.4955	0.1701
-2.5952	-0.0477	-2.4871	0.209
-2.5946	-0.0166	-2.4799	0.3666
-2.5946	0.0254	-2.4799	0.2393
-2.588	0.0192	-2.4691	0.498
-2.579	-0.0417	-2.4595	0.2853
-2.5682	0.0611	-2.4505	0.3361
-2.5682	-0.059	-2.4505	0.4138
-2.5676	-0.0169	-2.4505	0.1505
-2.5586	-0.0308	-2.4421	0.4037
-2.5405	0.0347	-2.4324	0.4093
-2.5315	-0.021	-2.424	0.2319
-2.5225	-0.0901	-2.4234	0.4335
-2.5135	-0.0707	-2.4234	0.3235
-2.5135	-0.0328	-2.4234	0.3651
-2.5069	0.024	-2.415	0.3887
-2.4979	0.0098	-2.4144	0.2911
-2.4961	0.0701	-2.406	0.2689
-2.4871	0.0139	-2.3988	0.2264
-2.4865	-0.0137	-2.397	0.3764
-2.4799	0.0765	-2.3964	0.4695
-2.4775	-0.0276	-2.3874	0.4243
-2.4685	0.0301	-2.37	0.3748
-2.4685	-0.0781	-2.3694	0.3386
-2.4528	0.0924	-2.3694	0.3115
-2.4505	0.0376	-2.3628	0.3549
-2.4505	-0.0546	-2.361	0.3901
-2.4414	-0.0738	-2.361	0.3041
-2.4331	0.0173	-2.3604	0.3682
-2.4234	-0.0272	-2.3604	0.3603
-2.4144	-0.0468	-2.3604	-0.1621
-2.406	0.0085	-2.352	0.2974
-2.3694	0.0224	-2.3514	0.3249
-2.3423	-0.0388	-2.3423	0.3929
-2.3333	-0.0236	-2.3267	-0.1052
-2.3243	-0.0211	-2.3249	0.2645
-2.3243	-0.0037	-2.3153	-0.1033
-2.3177	-0.0813	-2.3063	0.2143
-2.3153	-0.003	-2.3063	0.3543
-2.3069	-0.0498	-2.2997	0.3584
-2.2997	-0.029	-2.2973	0.4491
-2.2997	-0.0045	-2.2973	0.4292
-2.2973	-0.0435	-2.2883	0.443
-2.2973	-0.0767	-2.2883	0.38
-2.2973	-0.014	-2.2793	0.1133
-2.2883	0.0072	-2.2793	0.369
-2.2817	-0.0611	-2.2613	0.2985
-2.2793	0.0007	-2.2546	0.2814
-2.2727	-0.0654	-2.2523	-0.1392
-2.2619	-0.0375	-2.2523	-0.1032
-2.2529	-0.0854	-2.2439	0.3585
-2.2523	-0.0511	-2.2432	0.1995
-2.2523	-0.0967	-2.2349	0.313
-2.2456	-0.0606	-2.2342	0.3516
-2.2439	0.0042	-2.2276	0.325
-2.2432	0.0209	-2.2276	0.2436
-2.2366	-0.0481	-2.2072	0.2938
-2.2252	-0.0531	-2.2072	0.3577
-2.2252	-0.0723	-2.1916	0.3129
-2.2252	0.0493	-2.1441	0.3606
-2.1982	-0.0149	-2.1375	0.3061
-2.1982	0.0431	-2.1285	0.3541
-2.1916	-0.0195	-2.1285	0.3954
-2.1892	-0.0223	-2.1285	0.1444
-2.1802	-0.03	-2.1261	0.374
-2.1712	0.0273	-2.1171	0.4254
-2.1712	0.0023	-2.1171	0.4146
-2.1538	-0.0194	-2.1015	0.3643
-2.1532	0.0787	-2.0991	0.4039
-2.1532	-0.0674	-2.0925	0.2397
-2.1465	-0.0737	-2.0901	0.1162
-2.1441	0.0437	-2.0721	0.1913
-2.1358	0.0313	-2.0541	0.4391
-2.1285	-0.0476	-2.0541	0.3678
-2.1015	-0.0259	-2.0474	0.3309
-2.0901	-0.0486	-2.0457	0.2861
-2.0901	-0.0187	-2.045	0.261
-2.0817	0.0711	-2.045	0.1529
-2.0811	-0.0556	-2.045	0.3912
-2.0727	0.0385	-2.0294	0.4174
-2.0721	-0.0208	-2.027	0.4687
-2.0631	-0.0657	-2.0204	0.2639
-2.0541	-0.0293	-2.0204	-0.1349
-2.0541	-0.0946	-2.018	0.4544
-2.0457	-0.0499	-2.009	0.2631
-2.036	0.0041	-2.009	0.3619
-2.0276	-0.0642	-2.009	0.351
-2.0276	0.0242	-2.009	0.2368
-2.0276	0.032	-2.0	0.3608
-2.018	-0.0075	-2.0	0.2848
-2.018	0.0252	-1.991	0.1798
-2.0096	0.0157	-1.9844	0.3654
-2.0024	-0.0551	-1.9826	0.3622
-1.991	-0.0579	-1.9826	0.4443
-1.9754	0.0359	-1.9826	0.3935
-1.973	-0.0979	-1.982	0.47
-1.9664	-0.0334	-1.982	0.3071
-1.955	0.0188	-1.973	0.4429
-1.9369	0.0392	-1.9664	0.4062
-1.9303	0.0166	-1.9646	0.2968
-1.9286	0.0193	-1.9574	0.3375
-1.9213	-0.0388	-1.9556	0.4544
-1.9099	0.0053	-1.955	0.4558
-1.9033	-0.069	-1.955	0.3201
-1.9015	-0.0476	-1.955	0.4029
-1.8919	-0.0943	-1.9466	0.1669
-1.8835	0.0956	-1.9459	0.3367
-1.8829	-0.03	-1.9459	0.3287
-1.8763	-0.024	-1.9376	0.3967
-1.8739	-0.0184	-1.9369	0.276
-1.8583	-0.0024	-1.9303	-0.1083
-1.8468	-0.0688	-1.9303	-0.1514
-1.8378	-0.0489	-1.9105	0.2177
-1.8312	-0.0393	-1.9099	0.3322
-1.8312	-0.0117	-1.9099	0.4521
-1.8288	0.0014	-1.9099	0.3064
-1.8288	-0.0132	-1.9009	0.3006
-1.8198	0.0315	-1.8919	0.3849
-1.7928	0.0281	-1.8919	-0.1334
-1.7838	0.0025	-1.8853	0.4024
-1.7754	-0.0267	-1.8829	0.3968
-1.7748	-0.0318	-1.8739	0.4167
-1.7658	0.0783	-1.8739	0.3738
-1.7658	0.0269	-1.8385	0.4493
-1.7592	-0.0236	-1.8385	0.2734
-1.7568	-0.0228	-1.8288	0.419
-1.7568	-0.0624	-1.8198	0.394
-1.7501	0.0412	-1.8198	0.1893
-1.7484	0.0399	-1.8108	0.4459
-1.7387	-0.0648	-1.8108	0.4563
-1.7297	0.0063	-1.8108	0.4187
-1.7297	-0.0461	-1.8024	0.4094
-1.7207	-0.0368	-1.7844	0.3338
-1.7123	-0.0019	-1.7838	0.4021
-1.7123	0.0247	-1.7658	0.4268
-1.7117	-0.0582	-1.7568	0.4836
-1.7027	0.0962	-1.7568	0.1861
-1.7027	0.0109	-1.7501	0.1567
-1.6847	0.0192	-1.7477	0.3126
-1.6757	0.0049	-1.7477	0.4119
-1.6691	-0.0813	-1.7387	-0.1164
-1.6673	-0.0211	-1.7321	0.316
-1.6667	-0.0245	-1.7297	0.4183
-1.6667	0.0206	-1.7297	0.4568
-1.6577	-0.0038	-1.7213	0.3089
-1.6577	0.082	-1.7207	0.348
-1.6403	-0.0165	-1.7123	0.4534
-1.6396	-0.0919	-1.7051	0.4392
-1.6306	-0.0026	-1.6961	-0.112
-1.6126	-0.0098	-1.6937	0.3524
-1.6126	-0.0109	-1.6871	0.2222
-1.6126	-0.0145	-1.6781	0.3225
-1.6126	-0.0432	-1.6763	0.2685
-1.6126	-0.0716	-1.6757	0.5064
-1.6036	0.052	-1.6691	0.3099
-1.6036	-0.0407	-1.6667	0.5129
-1.5946	0.0641	-1.6667	0.3765
-1.5862	-0.0535	-1.6601	0.2895
-1.5766	-0.0215	-1.6583	0.1717
-1.57	-0.0435	-1.6493	0.3526
-1.5586	0.0478	-1.6396	0.4745
-1.5405	-0.0519	-1.6396	0.4144
-1.5315	-0.0725	-1.6396	0.4462
-1.5249	-0.0417	-1.633	0.3563
-1.5225	0.0087	-1.6306	0.3575
-1.5225	-0.0336	-1.6306	0.2599
-1.5135	-0.0281	-1.624	0.4121
-1.5069	-0.0639	-1.624	0.339
-1.5051	-0.0152	-1.6222	0.2718
-1.5051	-0.0531	-1.615	0.4096
-1.5045	-0.0346	-1.588	0.188
-1.5045	-0.005	-1.5676	0.3396
-1.4955	0.0807	-1.5676	0.428
-1.4865	-0.0551	-1.5676	0.4064
-1.4865	-0.0622	-1.5586	0.4332
-1.4775	-0.063	-1.5586	0.2551
-1.4691	0.0139	-1.5495	0.4642
-1.4691	-0.0248	-1.5495	0.2724
-1.4685	-0.0579	-1.5405	0.3842
-1.4511	-0.0532	-1.5322	0.4457
-1.4505	0.0283	-1.5322	0.4369
-1.4505	-0.0883	-1.5315	0.1153
-1.4414	-0.031	-1.5225	0.429
-1.4331	-0.017	-1.5225	0.3314
-1.4234	-0.0138	-1.5159	-0.1524
-1.4144	0.0096	-1.5141	0.4642
-1.4144	-0.0374	-1.5069	0.3477
-1.3964	0.048	-1.5045	0.2823
-1.3964	0.0042	-1.4979	0.2636
-1.388	-0.0322	-1.4955	0.5084
-1.3874	-0.0815	-1.4775	-0.1212
-1.3694	-0.0611	-1.4775	0.3482
-1.3604	0.0033	-1.4601	0.4
-1.3514	0.0252	-1.4331	0.4059
-1.3447	-0.098	-1.4324	0.3807
-1.3357	-0.0702	-1.4324	0.4724
-1.3333	-0.0146	-1.424	0.2986
-1.3249	0.0194	-1.424	0.3324
-1.3243	-0.0899	-1.4234	0.4012
-1.3153	-0.0762	-1.4234	0.216
-1.3153	-0.0912	-1.4168	-0.1093
-1.2979	0.054	-1.415	0.4827
-1.2973	-0.0824	-1.3988	-0.1163
-1.2973	-0.0428	-1.397	0.4095
-1.2907	-0.0612	-1.3964	0.4777
-1.2907	-0.0501	-1.3964	0.4834
-1.2883	0.0098	-1.388	0.4524
-1.2793	-0.0696	-1.3874	0.3795
-1.2727	-0.0916	-1.3694	0.3545
-1.2613	0.0272	-1.3604	0.4706
-1.2523	-0.0397	-1.3604	0.3035
-1.2439	0.0035	-1.3423	0.3852
-1.2432	-0.0838	-1.3423	0.312
-1.2432	0.0359	-1.3249	0.4222
-1.2349	0.083	-1.3249	0.4806
-1.2252	0.0337	-1.3159	0.3556
-1.2252	0.0565	-1.3087	0.227
-1.2252	0.0155	-1.3087	-0.1088
-1.2072	-0.0313	-1.3069	0.4139
-1.1982	-0.0704	-1.3069	-0.1208
-1.1916	-0.0351	-1.3063	0.281
-1.1898	0.0374	-1.2979	0.4534
-1.1892	-0.0005	-1.2973	0.4271
-1.1892	0.0094	-1.2973	0.4916
-1.1808	-0.0279	-1.2907	-0.1222
-1.1718	-0.0107	-1.2889	0.385
-1.1712	0.0062	-1.2889	0.3389
-1.1538	0.0477	-1.2883	0.3333
-1.1465	-0.0318	-1.2793	0.1
-1.1441	-0.0129	-1.2703	0.4084
-1.1261	-0.0418	-1.2613	0.3339
-1.0901	0.0069	-1.2456	0.4472
-1.0901	-0.0266	-1.2456	0.4175
-1.0721	-0.0146	-1.2456	0.4101
-1.0547	-0.0543	-1.2349	0.4219
-1.0541	-0.0379	-1.2342	0.3529
-1.0541	-0.0856	-1.2276	0.2769
-1.0277	-0.0022	-1.2258	0.4735
-1.0186	-0.0144	-1.2186	0.3838
-1.018	-0.0381	-1.2096	0.1466
-1.018	0.0497	-1.2072	0.264
-1.018	-0.002	-1.2006	0.2896
-1.009	-0.0023	-1.1982	0.3566
-0.982	0.0047	-1.1982	-0.1212
-0.9754	-0.0766	-1.1892	0.3831
-0.973	-0.0206	-1.1736	0.2328
-0.9556	-0.0316	-1.1718	0.4545
-0.955	0.0041	-1.1718	0.2161
-0.955	-0.0161	-1.1712	0.4476
-0.9466	-0.0285	-1.1712	-0.1045
-0.9376	-0.0431	-1.1712	-0.1173
-0.9369	-0.0906	-1.1646	-0.1104
-0.9189	0.0681	-1.1628	0.4245
-0.9099	-0.0315	-1.1448	0.4652
-0.9009	0.0333	-1.1441	0.3799
-0.8925	0.0421	-1.1351	0.1611
-0.8739	0.0525	-1.1261	0.3646
-0.8739	-0.0583	-1.1261	0.2669
-0.8655	-0.0866	-1.1171	0.3936
-0.8565	0.0064	-1.1171	0.3789
-0.8559	0.036	-1.1015	0.4603
-0.8559	0.0014	-1.1015	0.2756
-0.8468	0.0589	-1.0991	0.4033
-0.8295	0.0151	-1.0907	0.4376
-0.8288	-0.087	-1.0901	0.1242
-0.8018	-0.0111	-1.0817	0.3389
-0.7928	0.0043	-1.0817	0.4536
-0.7844	0.082	-1.0655	0.5131
-0.7838	-0.05	-1.0631	0.4622
-0.7748	-0.0154	-1.0631	-0.1053
-0.7682	-0.0762	-1.0541	0.4239
-0.7682	-0.0286	-1.0541	0.4569
-0.7658	-0.0046	-1.0474	0.348
-0.7658	-0.0227	-1.045	0.2536
-0.7658	-0.0305	-1.045	0.1575
-0.7568	0.0099	-1.045	0.4002
-0.7568	-0.0548	-1.0384	-0.1519
-0.7394	-0.0244	-1.036	-0.1028
-0.7387	-0.0507	-1.018	0.3927
-0.7321	-0.0843	-1.0114	-0.1212
-0.7304	-0.007	-1.009	0.3236
-0.7304	-0.0878	-1.009	0.3239
-0.7297	-0.0402	-1.009	0.3054
-0.7297	0.0455	-1.0	0.4528
-0.7297	-0.0504	-1.0	0.4426
-0.7207	-0.0248	-1.0	0.3885
-0.7117	0.0075	-0.9844	0.3659
-0.7027	-0.0369	-0.982	0.4993
-0.7027	0.0828	-0.982	0.2773
-0.7027	-0.0587	-0.982	0.5035
-0.6961	-0.0356	-0.9754	0.4894
-0.6943	-0.0324	-0.9754	-0.1558
-0.6847	-0.0689	-0.9736	0.3968
-0.6667	-0.011	-0.9736	0.2421
-0.6577	-0.0006	-0.973	0.4736
-0.651	-0.0877	-0.973	0.4394
-0.6403	-0.0046	-0.973	0.3338
-0.6396	-0.0175	-0.964	0.4153
-0.6216	0.0114	-0.955	0.3733
-0.6132	0.0541	-0.955	0.3677
-0.6126	0.0089	-0.9393	0.2992
-0.6126	-0.0294	-0.9303	-0.1644
-0.6036	-0.0129	-0.9213	0.1628
-0.6036	0.0255	-0.9123	0.2844
-0.6036	0.0496	-0.9105	0.3294
-0.5946	0.038	-0.9099	0.4746
-0.5862	0.0384	-0.9099	0.4326
-0.5766	0.0367	-0.9033	-0.152
-0.5766	-0.036	-0.9009	0.42
-0.5766	-0.0731	-0.9009	0.3298
-0.5592	0.0316	-0.8919	0.4457
-0.5405	0.0407	-0.8919	-0.1221
-0.5315	-0.0087	-0.8853	0.2768
-0.5315	-0.0631	-0.8829	0.4484
-0.5225	-0.0073	-0.8829	-0.1177
-0.5225	-0.0403	-0.8739	0.3879
-0.5069	-0.0624	-0.8739	0.3279
-0.5051	0.078	-0.8492	-0.1242
-0.5045	-0.038	-0.8475	0.4523
-0.5045	-0.092	-0.8198	0.3225
-0.4865	0.0106	-0.8198	0.1067
-0.4865	-0.0221	-0.8114	0.4816
-0.4781	-0.0605	-0.8108	0.4429
-0.4775	-0.0341	-0.8108	0.3983
-0.4775	-0.013	-0.8108	0.431
-0.4528	-0.0901	-0.8018	0.3656
-0.4505	-0.0305	-0.7952	0.4519
-0.4505	-0.0826	-0.7952	0.4492
-0.4438	-0.0363	-0.7838	0.4419
-0.4414	-0.0344	-0.7772	0.3563
-0.4414	0.0038	-0.7754	0.4166
-0.4414	0.0876	-0.7754	0.3468
-0.4348	-0.054	-0.7658	0.4189
-0.4324	0.0829	-0.7658	0.3856
-0.4324	-0.0245	-0.7568	0.4154
-0.4234	0.0205	-0.7568	0.2315
-0.4234	0.0521	-0.7477	0.3018
-0.4144	-0.051	-0.7477	0.4676
-0.4144	0.0314	-0.7321	-0.1538
-0.4054	0.027	-0.7297	0.3935
-0.3964	0.0111	-0.7297	0.4328
-0.3964	-0.0465	-0.7231	0.3829
-0.3874	-0.0175	-0.7207	0.397
-0.37	0.0547	-0.7207	0.319
-0.352	-0.0584	-0.7141	-0.1024
-0.3514	-0.0132	-0.7123	0.4221
-0.3514	-0.0333	-0.7033	0.3556
-0.3243	0.0338	-0.6961	0.5006
-0.3153	-0.0435	-0.6943	0.1335
-0.3063	-0.0896	-0.6937	0.4627
-0.2889	-0.0294	-0.6937	0.2912
-0.2883	0.0493	-0.6871	0.2883
-0.2793	0.0298	-0.6871	0.2821
-0.2793	-0.0593	-0.6781	0.4051
-0.2703	0.0082	-0.6757	-0.1059
-0.2613	0.0259	-0.6757	0.4486
-0.2613	-0.0066	-0.6667	0.4418
-0.2432	-0.027	-0.6667	0.4673
-0.2252	-0.025	-0.6601	0.4329
-0.2252	-0.0162	-0.651	0.3783
-0.2186	-0.0179	-0.6396	0.4019
-0.2078	-0.0568	-0.6396	0.3518
-0.2072	-0.0851	-0.6396	0.3814
-0.2006	-0.0869	-0.6306	0.3913
-0.1988	-0.0688	-0.6216	0.3767
-0.1982	0.0207	-0.6042	-0.1092
-0.1982	0.0955	-0.588	-0.1108
-0.1892	0.0543	-0.588	0.4659
-0.1892	0.0452	-0.588	0.4782
-0.1808	-0.014	-0.5856	0.1841
-0.1718	0.0385	-0.579	0.2645
-0.1712	-0.0862	-0.57	0.3509
-0.1712	-0.0842	-0.57	-0.1351
-0.1555	-0.0618	-0.561	0.5098
-0.1448	0.0801	-0.561	-0.1862
-0.1448	0.0119	-0.5592	0.3035
-0.1441	-0.0753	-0.5586	-0.1002
-0.1285	-0.0572	-0.5586	0.3416
-0.1267	0.0503	-0.5586	0.1773
-0.1261	-0.0921	-0.5519	0.3627
-0.1195	-0.0444	-0.5519	0.3622
-0.1177	-0.0435	-0.5495	0.3117
-0.0925	0.0159	-0.5412	0.3487
-0.0907	-0.0026	-0.5315	0.3397
-0.0901	0.0773	-0.5225	0.3193
-0.0901	-0.0147	-0.5135	0.4486
-0.0817	0.0139	-0.5045	0.3474
-0.0721	0.062	-0.5045	0.2119
-0.0721	0.001	-0.4979	0.3493
-0.0631	-0.0174	-0.4979	0.2349
-0.0474	-0.0089	-0.4955	0.4893
-0.045	-0.0187	-0.4889	0.4486
-0.036	0.0338	-0.4775	0.3843
-0.0277	-0.0664	-0.4775	0.3398
-0.027	0.0157	-0.4691	0.3929
-0.027	0.024	-0.4601	0.4016
-0.0186	-0.0608	-0.4601	0.2053
-0.018	-0.0078	-0.4414	0.4563
-0.018	-0.0518	-0.4348	0.4741
-0.009	-0.0876	-0.4348	0.203
-0.0024	0.0064	-0.4324	0.3508
0.0066	-0.0703	-0.4324	0.4171
0.0066	-0.0534	-0.4258	0.479
0.0084	0.0397	-0.424	0.269
0.018	-0.091	-0.4234	0.4865
0.0264	0.0476	-0.4168	-0.1036
0.0426	-0.0783	-0.4078	0.4731
0.045	-0.0098	-0.3964	0.4151
0.045	0.0224	-0.3964	0.4986
0.0624	0.0934	-0.3964	0.4062
0.0631	-0.0764	-0.3964	0.3892
0.0805	0.0507	-0.3784	0.3867
0.0811	-0.0217	-0.3784	0.1744
0.0811	0.0531	-0.37	0.4428
0.0967	-0.0677	-0.37	0.2757
0.0985	-0.0012	-0.3694	0.3991
0.0991	-0.0422	-0.3694	-0.1135
0.1075	-0.0005	-0.3604	0.2613
0.1261	0.0354	-0.3604	0.3379
0.1261	-0.021	-0.3537	0.4588
0.1327	0.0158	-0.3447	0.3789
0.1345	-0.0218	-0.3447	0.3852
0.1351	-0.0299	-0.3423	0.4058
0.1441	0.0219	-0.3423	0.2881
0.1441	-0.0053	-0.3333	0.3447
0.1441	-0.0832	-0.3243	0.3833
0.1508	-0.0852	-0.3177	-0.1018
0.1532	0.014	-0.3153	-0.1104
0.1615	-0.005	-0.2973	0.4341
0.1705	0.0224	-0.2907	-0.1339
0.1778	-0.0723	-0.2883	0.4411
0.1802	0.0761	-0.2883	0.297
0.1886	0.0324	-0.2817	-0.1261
0.1886	0.0453	-0.2793	0.3771
0.1892	-0.004	-0.2793	0.4148
0.1976	-0.043	-0.2703	0.4137
0.1982	0.0618	-0.2703	0.1566
0.2072	-0.0896	-0.2703	0.3835
0.2162	0.0042	-0.2432	0.4167
0.2336	-0.0049	-0.2366	0.4275
0.2342	0.0218	-0.2366	0.2259
0.2342	-0.0712	-0.2258	0.3939
0.2432	0.0665	-0.2258	0.3536
0.2432	-0.059	-0.2096	-0.1326
0.2432	0.0275	-0.1988	0.3925
0.2432	-0.0728	-0.1982	0.374
0.2703	-0.0041	-0.1892	-0.1222
0.2703	0.0211	-0.1892	0.2563
0.2769	0.0523	-0.1808	0.4485
0.2793	0.0074	-0.1802	0.4823
0.2883	-0.0849	-0.1736	0.368
0.2883	0.0852	-0.1712	0.4405
0.2967	0.0418	-0.1628	0.3335
0.2973	-0.0047	-0.1532	0.1515
0.2973	0.0413	-0.1532	0.0991
0.3153	-0.0144	-0.1448	0.4199
0.3153	0.011	-0.1441	0.4212
0.3237	-0.0019	-0.1441	0.2866
0.3243	-0.078	-0.1441	0.4139
0.3417	0.0178	-0.1358	0.3769
0.3423	-0.0268	-0.1351	0.1053
0.3514	-0.0632	-0.1261	0.282
0.3597	-0.0412	-0.1261	0.3552
0.3778	0.0208	-0.1177	0.1984
0.3784	-0.094	-0.1105	0.4114
0.3868	-0.081	-0.1087	0.375
0.3874	-0.0086	-0.0997	0.1129
0.3958	-0.0878	-0.0901	0.1293
0.3964	-0.048	-0.0745	0.3808
0.3964	-0.0505	-0.0727	-0.1081
0.3964	0.0622	-0.0631	0.3274
0.4054	0.0175	-0.0547	0.3053
0.4138	0.029	-0.0547	0.2951
0.4234	-0.0286	-0.0547	0.4329
0.4234	0.0463	-0.0541	0.3431
0.4234	-0.0956	-0.0541	0.4196
0.4414	-0.0204	-0.0457	0.3071
0.4414	-0.067	-0.045	0.3165
0.4481	-0.0911	-0.045	0.2014
0.4505	0.0303	-0.0384	0.3497
0.4505	-0.027	-0.0384	0.2971
0.4588	-0.0086	-0.009	0.341
0.4595	-0.0076	-0.009	0.235
0.4685	-0.0613	0.0	0.4566
0.4775	-0.0091	0.0	0.4184
0.4955	0.016	0.018	0.3599
0.4955	0.0093	0.018	0.3809
0.5129	0.0278	0.018	0.3368
0.5135	-0.0292	0.0246	0.344
0.5135	0.0509	0.027	0.4757
0.5225	0.0345	0.027	0.4447
0.5381	-0.0407	0.027	0.4222
0.5495	0.0035	0.0336	0.3396
0.5562	-0.031	0.0354	0.3783
0.5586	-0.0483	0.036	0.4256
0.5586	0.0283	0.0426	0.1276
0.5652	-0.0528	0.045	0.3452
0.5669	-0.0195	0.045	0.3633
0.5669	0.0151	0.045	0.356
0.5676	-0.0664	0.0624	0.3431
0.5676	-0.0429	0.0805	0.2893
0.576	0.0583	0.0805	-0.1345
0.5766	-0.0254	0.0901	0.403
0.5766	-0.0856	0.0991	0.474
0.5856	0.0268	0.1075	0.2996
0.5856	0.0437	0.1081	0.2455
0.5856	-0.0156	0.1081	0.2742
0.5922	-0.0033	0.1237	-0.1122
0.5922	-0.0454	0.1525	0.3619
0.603	0.0336	0.1622	0.3391
0.6036	-0.0191	0.1622	0.4592
0.6102	-0.0938	0.1712	0.3004
0.6126	-0.0047	0.1778	0.2658
0.6216	0.0056	0.1886	0.3742
0.63	-0.0074	0.1892	0.3834
0.6372	-0.0647	0.1892	0.377
0.6463	-0.018	0.1892	0.3973
0.6486	0.0575	0.1958	0.2619
0.6553	-0.0458	0.1982	0.4568
0.6577	-0.0308	0.2162	0.3432
0.6643	-0.0906	0.2318	0.111
0.666	0.0475	0.2342	0.349
0.6757	-0.087	0.2342	0.4272
0.6757	0.0207	0.2426	0.4062
0.6841	-0.0275	0.2426	0.3487
0.6937	-0.0446	0.2523	0.2377
0.7027	-0.0616	0.2589	-0.1194
0.7111	0.0414	0.2679	0.3121
0.7117	-0.0555	0.2703	-0.1109
0.7183	-0.044	0.2703	0.3978
0.7291	-0.031	0.2769	0.3147
0.7291	-0.0361	0.2793	0.343
0.7297	-0.0282	0.2793	0.3969
0.7297	-0.0527	0.2973	0.1857
0.7297	0.0806	0.3063	0.4177
0.7381	0.0108	0.3063	0.3657
0.7387	-0.0473	0.3129	0.3345
0.7387	-0.0056	0.3147	0.447
0.7454	-0.0001	0.3333	-0.0986
0.7568	-0.0302	0.3423	0.4252
0.7748	-0.0882	0.3604	0.4042
0.7832	0.0224	0.3604	0.4105
0.7994	-0.0508	0.3604	0.2082
0.8018	-0.0848	0.3604	0.4379
0.8108	-0.0544	0.367	-0.1041
0.8108	-0.0215	0.367	0.4082
0.8174	0.014	0.367	0.339
0.8174	-0.0765	0.3694	0.4283
0.8192	0.0427	0.3694	0.3041
0.8198	-0.0595	0.3784	0.256
0.8445	-0.06	0.385	-0.1339
0.8468	0.008	0.3868	0.389
0.8468	-0.0365	0.3958	0.3404
0.8468	0.0417	0.3964	0.4384
0.8552	-0.0125	0.4138	0.3548
0.8642	-0.0521	0.4144	0.1371
0.8715	-0.0842	0.4234	0.3977
0.8739	0.0002	0.4498	0.1858
0.8823	-0.0069	0.4505	0.448
0.8829	0.0165	0.4588	0.3812
0.8919	-0.0182	0.4595	0.4823
0.8985	-0.0838	0.4685	0.3554
0.9075	-0.0186	0.4775	0.44
0.9099	-0.0189	0.4865	0.3915
0.9099	-0.0846	0.4955	0.3388
0.9255	-0.0015	0.4955	0.332
0.9255	-0.0338	0.5111	0.4302
0.9279	-0.0353	0.5111	0.3081
0.9279	0.0014	0.5219	0.3912
0.955	-0.071	0.5225	0.3873
0.9633	0.0297	0.5225	0.3456
0.9706	-0.0519	0.5291	-0.1
0.973	-0.079	0.5309	0.4539
0.973	0.0073	0.5381	0.3734
0.9814	0.0014	0.5562	0.412
0.982	-0.0007	0.5586	0.4565
0.982	0.0278	0.5676	0.2554
0.9904	-0.0772	0.5676	0.2525
0.991	-0.0146	0.5742	0.3315
0.991	0.0095	0.5766	0.3906
0.9994	0.0953	0.585	0.4265
1.0084	0.0271	0.585	0.4151
1.0084	0.0397	0.5856	0.4435
1.018	-0.017	0.5922	0.4368
1.018	0.0305	0.5946	-0.1122
1.027	-0.0103	0.6012	0.3844
1.0336	0.0197	0.603	0.3487
1.045	-0.0522	0.603	0.3769
1.0534	-0.0394	0.6036	0.3343
1.0631	0.0004	0.6036	0.4337
1.0811	0.0098	0.6036	0.1356
1.0811	-0.0027	0.6036	0.4096
1.0967	-0.0565	0.612	0.4501
1.0985	-0.032	0.612	0.3755
1.0991	-0.0414	0.6192	0.17
1.1237	-0.0883	0.6192	-0.1464
1.1261	0.0654	0.621	0.3873
1.1327	-0.0009	0.6216	0.3424
1.1435	-0.0329	0.6216	0.3826
1.1435	0.0084	0.6216	0.1083
1.1441	-0.0157	0.6282	0.3427
1.1441	0.0098	0.6306	0.266
1.1441	0.0287	0.6486	-0.1166
1.1508	-0.0818	0.6577	0.4143
1.1525	-0.0688	0.6577	0.3044
1.1525	-0.0221	0.6577	0.3793
1.1532	-0.0665	0.6577	0.2892
1.1796	0.0237	0.6667	0.2776
1.1802	0.0308	0.6667	0.3076
1.1958	-0.0638	0.6757	0.331
1.1982	-0.0633	0.6823	0.4205
1.2336	0.0074	0.6823	0.3263
1.2342	0.0139	0.6823	0.3137
1.2432	0.0417	0.6841	0.4743
1.2432	0.0365	0.6913	0.303
1.2499	-0.032	0.7093	-0.1066
1.2523	-0.0171	0.7117	0.3539
1.2703	-0.0233	0.7207	0.3864
1.2793	0.0113	0.7207	0.3363
1.2883	-0.0355	0.7297	0.2731
1.2973	-0.0594	0.7297	0.2755
1.3039	-0.0369	0.7568	0.3814
1.3129	-0.0028	0.7634	-0.1079
1.3147	0.0386	0.7724	0.3461
1.3147	0.0464	0.7748	0.3765
1.3153	-0.0514	0.7748	0.4116
1.3237	-0.0172	0.7832	0.3927
1.3399	-0.0324	0.7928	-0.1167
1.3423	-0.0444	0.7994	0.3497
1.3514	0.0061	0.8018	0.1925
1.3784	0.0275	0.8018	0.3872
1.3874	0.0746	0.8108	0.2545
1.3958	0.0014	0.8174	0.2639
1.3964	-0.0198	0.8192	0.2895
1.3964	0.0411	0.8198	0.4667
1.403	-0.0783	0.8288	-0.1022
1.4054	0.0045	0.8288	0.3025
1.4144	0.0884	0.8354	-0.1113
1.4234	-0.0282	0.8445	0.3289
1.4234	-0.0196	0.8468	0.144
1.4414	-0.0241	0.8559	0.4381
1.4481	-0.0084	0.8559	0.3
1.4505	-0.064	0.8642	0.2783
1.4505	-0.0531	0.8649	0.1528
1.4595	0.0021	0.8739	-0.1008
1.4595	-0.0518	0.8739	0.3057
1.4661	-0.0199	0.8829	0.3633
1.4661	-0.0978	0.8895	0.4153
1.4685	-0.0329	0.8913	0.4002
1.4751	-0.0129	0.9009	0.4676
1.4775	-0.0607	0.9189	0.479
1.4865	0.0083	0.9255	0.3684
1.4949	0.0601	0.9345	-0.0998
1.4949	0.0388	0.9369	0.3171
1.5045	0.0795	0.9459	0.4073
1.5045	0.01	0.955	0.4034
1.5135	0.008	0.9633	0.2327
1.5201	0.053	0.964	-0.1185
1.5399	0.0889	0.9796	0.3508
1.5405	-0.0269	0.9796	0.2228
1.5489	-0.0384	0.982	0.4037
1.5562	-0.0214	0.982	0.3865
1.5579	0.0258	0.982	-0.1148
1.5579	0.0525	0.991	0.3049
1.5586	-0.0705	1.0	0.382
1.5586	-0.04	1.0	0.4283
1.5676	0.0226	1.018	0.3406
1.5676	0.0057	1.018	0.2576
1.5766	-0.0605	1.018	0.3673
1.5766	-0.0308	1.027	0.3956
1.5856	-0.0248	1.027	0.4259
1.5856	-0.0321	1.027	0.4127
1.5922	-0.0846	1.036	0.4207
1.5946	-0.0034	1.045	0.3796
1.6012	-0.091	1.045	0.361
1.6036	-0.0188	1.0517	0.3728
1.6192	-0.0217	1.0534	0.2778
1.6216	-0.0334	1.0607	-0.1053
1.6486	0.0411	1.0714	0.4134
1.6486	-0.0766	1.0787	-0.1366
1.6577	0.0035	1.0805	0.2688
1.6577	-0.0772	1.0811	0.4262
1.666	0.0436	1.0811	-0.1319
1.6667	0.0831	1.0901	0.2944
1.6757	-0.04	1.0991	0.4303
1.6757	0.0217	1.1075	0.3926
1.6937	0.0591	1.1081	0.2581
1.6937	-0.035	1.1081	0.2406
1.7117	0.0329	1.1147	-0.1186
1.7201	0.0106	1.1171	0.2803
1.7273	-0.0336	1.1237	0.2616
1.7291	-0.0182	1.1327	0.3427
1.7297	-0.0853	1.1351	-0.1042
1.7387	-0.0525	1.1435	0.3786
1.7454	-0.0582	1.1508	0.2383
1.7568	-0.058	1.1532	0.411
1.7651	0.0103	1.1615	-0.0987
1.7742	0.011	1.1615	0.3535
1.7928	0.0273	1.1622	0.3106
1.8018	0.0361	1.1622	0.3809
1.8108	-0.0159	1.1712	0.3135
1.8198	-0.0079	1.1868	0.1744
1.8282	0.0303	1.1886	0.3584
1.8282	0.0287	1.1886	0.4045
1.8282	-0.0518	1.1892	0.4432
1.8468	-0.0422	1.1892	-0.1281
1.8468	-0.0867	1.1892	0.4319
1.8733	-0.0599	1.1958	0.2472
1.8739	-0.0871	1.1982	0.4225
1.8805	-0.0742	1.2066	0.3565
1.8829	-0.0903	1.2066	0.1527
1.8829	0.007	1.2072	0.2763
1.8895	-0.0062	1.2156	0.3333
1.8985	-0.0517	1.2342	0.409
1.9003	0.0535	1.2432	-0.1441
1.9099	-0.071	1.2516	0.2865
1.9099	0.0599	1.2589	0.2683
1.9099	-0.0329	1.2606	0.2786
1.9279	0.0295	1.2679	0.4909
1.9279	-0.065	1.2787	-0.1128
1.9363	0.0247	1.2793	0.4252
1.9369	0.0177	1.2793	0.3673
1.9369	-0.0801	1.2883	0.26
1.955	-0.0978	1.2967	0.3966
1.964	0.0406	1.3039	-0.1387
1.9706	-0.0536	1.3057	0.3311
1.973	0.0078	1.3057	0.3921
1.973	0.0362	1.3063	0.3862
1.9814	-0.0408	1.3147	0.3053
1.982	-0.0541	1.3153	0.159
1.991	-0.0857	1.3153	0.3601
1.991	-0.0208	1.3219	0.3681
2.009	-0.002	1.3219	0.3813
2.018	-0.0718	1.3333	0.2348
2.0264	-0.0064	1.3399	0.3589
2.0354	0.085	1.3399	0.2523
2.0354	-0.0242	1.3417	0.3863
2.036	-0.0607	1.3423	0.3354
2.0444	-0.0799	1.3423	0.294
2.0517	0.0708	1.349	0.3393
2.0607	-0.05	1.349	0.3507
2.0631	-0.016	1.358	0.4285
2.0811	0.0315	1.3604	0.3726
2.0811	-0.0238	1.367	-0.2028
2.0811	-0.0569	1.3694	0.3538
2.1327	-0.0804	1.3784	0.392
2.1351	-0.0943	1.3784	0.2646
2.1441	-0.013	1.3964	-0.1036
2.1532	0.0401	1.3964	0.3749
2.1622	0.0095	1.4048	0.4368
2.1622	0.0375	1.4054	0.324
2.1705	-0.039	1.4144	0.4102
2.1705	-0.0117	1.421	0.3213
2.1892	-0.0549	1.421	-0.176
2.2066	0.024	1.4234	0.3601
2.2162	0.0075	1.4318	0.1427
2.2252	0.0311	1.4318	0.1134
2.2252	0.0804	1.4324	0.407
2.2318	-0.0265	1.4408	0.4736
2.2318	-0.0661	1.4408	0.323
2.2426	-0.0246	1.4595	0.437
2.2432	-0.0293	1.4685	0.3425
2.2432	-0.053	1.4775	0.4208
2.2432	0.0699	1.4865	0.3009
2.2523	-0.0924	1.4955	0.2773
2.2606	0.025	1.5129	0.1001
2.2606	-0.0034	1.5201	0.3527
2.2793	-0.0071	1.5225	0.3615
2.2859	-0.0339	1.5405	0.2367
2.2877	0.0191	1.5405	0.313
2.2883	0.0356	1.5405	-0.1059
2.2883	0.046	1.5562	0.4405
2.2883	-0.0561	1.5586	0.2008
2.2949	0.0635	1.5586	0.4055
2.3147	0.0303	1.5676	0.4725
2.3153	0.0093	1.5676	0.3436
2.3423	-0.0296	1.576	0.3102
2.3514	0.0084	1.5766	0.3425
2.3784	0.0567	1.5856	0.3816
2.3874	-0.0147	1.5946	0.4169
2.3964	-0.0948	1.6012	0.3561
2.3964	0.0023	1.603	0.3779
2.403	-0.0851	1.6036	0.2951
2.4048	-0.0115	1.6036	0.3508
2.4054	-0.0227	1.612	0.3692
2.4234	-0.031	1.6216	0.1961
2.4318	0.024	1.6216	0.3282
2.4318	0.0211	1.6216	0.1797
2.4414	-0.088	1.6282	0.3693
2.4505	0.0428	1.63	0.272
2.4505	-0.014	1.6306	0.2531
2.4571	-0.051	1.6577	0.3166
2.4588	-0.0646	1.6577	0.4257
2.4595	-0.0557	1.6577	0.3378
2.4595	0.0129	1.6667	0.3473
2.4678	0.0166	1.6667	0.328
2.4685	0.0517	1.6751	0.3772
2.4769	-0.0832	1.6757	0.3044
2.4775	-0.0147	1.6847	0.3354
2.4865	0.0412	1.6931	0.2359
2.5021	-0.0236	1.6931	0.1624
2.5045	-0.0598	1.7003	-0.1313
2.5045	-0.0405	1.7003	0.2595
2.5405	-0.0456	1.7027	-0.1173
2.5405	-0.0158	1.7117	0.3091
2.5652	-0.0845	1.7183	-0.1481
2.5652	-0.0023	1.7207	0.2927
2.5669	-0.0006	1.7207	0.3838
2.576	0.0136	1.7297	-0.129
2.5766	0.0337	1.7297	0.3469
2.5856	-0.0093	1.7297	0.1992
2.5856	-0.0148	1.7363	0.1161
2.603	0.0367	1.7454	-0.1068
2.6036	0.0089	1.7471	0.2317
2.6216	0.0015	1.7471	0.3856
2.6372	-0.0121	1.7561	0.2738
2.648	-0.0867	1.7568	0.3938
2.6486	-0.004	1.7742	0.3774
2.6577	-0.0236	1.7748	0.3768
2.6577	-0.0498	1.7748	0.3511
2.666	-0.0112	1.7838	0.4658
2.6733	-0.0832	1.7904	0.3078
2.6757	-0.002	1.7904	-0.1749
2.6937	0.0203	1.7928	0.3974
2.6937	0.0283	1.8018	0.3114
2.7027	-0.0358	1.8084	0.3816
2.7117	-0.0483	1.8174	0.3234
2.7117	-0.0575	1.8198	0.3471
2.7183	-0.0821	1.8198	0.3486
2.7297	-0.079	1.8288	0.4172
2.7568	-0.0153	1.8354	-0.1507
2.7724	0.0165	1.8378	0.4586
2.7838	-0.0034	1.8445	0.3068
2.7928	-0.0412	1.8468	0.1774
2.8018	-0.0395	1.8468	0.1029
2.8198	0.0547	1.8559	0.1279
2.8288	-0.0172	1.8559	0.3873
2.8372	0.0171	1.8559	0.3857
2.8468	0.0465	1.8649	0.3042
2.8468	-0.0882	1.8805	-0.1197
2.8468	-0.0817	1.8805	0.3247
2.8559	-0.0237	1.8829	0.3846
2.8739	-0.0115	1.8895	-0.1163
2.8739	-0.0811	1.8919	-0.1021
2.8829	-0.0742	1.8985	0.3745
2.8829	-0.0632	1.9009	0.4141
2.8919	-0.0737	1.9165	-0.1019
2.8919	-0.0659	1.9189	0.3325
2.9075	-0.0099	1.9189	0.4574
2.9075	-0.0845	1.9255	0.3841
2.9099	-0.0137	1.9255	0.3455
2.9099	-0.0304	1.9273	0.3309
2.9099	-0.0821	1.9369	0.4073
2.9189	0.0088	1.9435	0.3336
2.9273	0.0507	1.9435	0.1394
2.9279	0.0178	1.9453	0.4044
2.9369	-0.0047	1.9459	0.4597
2.9369	-0.0315	1.9526	0.188
2.9459	0.0482	1.9543	0.4232
2.964	-0.0207	1.955	0.4283
2.9724	0.0782	1.9814	0.3576
2.9814	0.0399	1.982	0.3217
2.982	0.0266	1.982	0.3293
2.991	-0.0145	1.9886	0.3249
2.991	0.0124	1.991	0.3417
2.9976	-0.0576	1.991	0.4123
3.0	-0.0397	1.991	0.3326
3.009	-0.0421	1.991	0.3068
3.018	-0.0507	1.9976	0.2515
3.0246	-0.0643	2.0	0.4144
3.027	0.059	2.0	0.4059
3.036	-0.0498	2.0084	0.3741
3.0444	-0.0389	2.0156	-0.0993
3.0517	-0.0868	2.018	0.4021
3.0624	0.0008	2.027	0.4223
3.0631	-0.0393	2.027	-0.1223
3.0714	-0.0401	2.027	0.4564
3.0811	-0.0052	2.0336	0.301
3.0811	-0.0503	2.0426	0.3907
3.0895	0.0163	2.0426	0.3437
3.0895	0.0558	2.0444	0.3893
3.1255	-0.0748	2.045	0.4398
3.1255	-0.0778	2.045	0.2492
3.1417	-0.0522	2.0517	-0.1186
3.1532	-0.0083	2.0517	0.357
3.1615	0.0476	2.0541	0.2133
3.1622	-0.0632	2.0787	0.4415
3.1622	-0.0554	2.0811	0.4173
3.1688	-0.0824	2.0811	0.3684
3.1886	-0.0041	2.0901	0.3593
3.2252	-0.0391	2.1081	0.2434
3.2252	0.0018	2.1081	0.2392
3.2336	-0.0364	2.1171	0.3297
3.2426	0.0571	2.1417	0.3859
3.2523	-0.0074	2.1525	0.2524
3.2787	0.0507	2.1532	0.4223
3.2793	-0.0534	2.1622	0.3487
3.2883	-0.0403	2.1622	0.4137
3.2883	0.0251	2.1622	0.1746
3.2967	-0.0395	2.1622	0.4163
3.3399	-0.0635	2.1688	0.1787
		2.1688	0.1856
		2.1705	0.2855
		2.1712	0.3201
		2.1778	0.3786
		2.1778	0.2853
		2.1802	0.4266
		2.1802	-0.102
		2.1892	0.3854
		2.1892	0.3997
		2.1892	0.388
		2.2066	0.3116
		2.2072	0.4264
		2.2072	0.295
		2.2342	0.3786
		2.2426	0.4026
		2.2426	0.3316
		2.2499	-0.1018
		2.2516	0.2069
		2.2523	0.4211
		2.2769	-0.1132
		2.2793	0.3685
		2.2883	0.3905
		2.2883	0.4401
		2.2883	0.185
		2.2949	-0.157
		2.3129	0.2511
		2.3153	0.2658
		2.3153	0.4439
		2.3333	0.4261
		2.3333	0.3998
		2.3333	0.2322
		2.3399	0.3862
		2.3423	0.3264
		2.3423	0.3324
		2.349	0.3421
		2.3514	0.4035
		2.3597	0.385
		2.3597	0.3701
		2.3604	0.438
		2.367	0.3264
		2.3694	0.2302
		2.3694	0.3532
		2.3784	0.3971
		2.3784	0.3412
		2.3868	0.28
		2.3964	0.3751
		2.3964	0.3718
		2.4054	0.2874
		2.412	0.2708
		2.4144	0.172
		2.4144	0.3372
		2.4234	0.3318
		2.43	0.2887
		2.43	0.208
		2.4324	0.3583
		2.4595	0.3923
		2.4661	-0.1852
		2.4678	0.2866
		2.4775	0.4023
		2.4841	0.2561
		2.4841	0.3165
		2.4859	0.3963
		2.4865	0.4138
		2.4931	0.2726
		2.4955	0.3114
		2.5039	0.2909
		2.5111	-0.1276
		2.5111	0.3496
		2.5225	0.372
		2.5315	0.4127
		2.5399	0.3825
		2.5405	0.3633
		2.5405	0.2558
		2.5405	0.2545
		2.5586	0.2798
		2.5652	-0.1055
		2.5669	0.2899
		2.5669	0.3247
		2.5676	0.3634
		2.5676	0.2649
		2.5856	0.3689
		2.5856	0.4162
		2.5946	0.3943
		2.5946	0.3127
		2.6036	-0.1539
		2.6102	-0.1413
		2.612	0.1228
		2.6126	0.4456
		2.6216	0.308
		2.63	0.4072
		2.6486	0.4465
		2.6577	0.2783
		2.6577	0.3438
		2.6577	0.3889
		2.6643	0.2769
		2.666	0.4107
		2.6667	0.4082
		2.6667	0.2272
		2.6757	-0.1153
		2.6823	0.3385
		2.6847	0.3318
		2.6913	0.3753
		2.6937	0.2767
		2.7021	0.2768
		2.7183	0.3748
		2.7381	0.3826
		2.7454	0.3302
		2.7634	-0.131
		2.7658	0.2805
		2.7724	-0.1337
		2.7742	0.4181
		2.7748	0.2788
		2.7748	0.3443
		2.7814	0.4424
		2.7814	-0.1916
		2.7838	0.4013
		2.7838	0.3488
		2.7922	0.3249
		2.7928	0.3374
		2.8018	0.1326
		2.8018	0.2918
		2.8198	0.2317
		2.8288	0.3497
		2.8288	0.2744
		2.8378	0.2584
		2.8378	0.3029
		2.8378	0.4294
		2.8468	0.3265
		2.8559	0.2895
		2.8642	0.352
		2.8649	0.3277
		2.8733	0.2957
		2.8829	0.3694
		2.8895	0.2545
		2.8919	0.4071
		2.9003	0.1712
		2.9003	0.3706
		2.9009	0.4644
		2.9075	0.4074
		2.9099	0.4484
		2.9099	0.211
		2.9183	0.2037
		2.9189	0.2704
		2.9189	0.4636
		2.9273	0.3676
		2.9279	0.2735
		2.9369	0.4119
		2.9435	-0.1304
		2.9435	0.2443
		2.9459	0.3893
		2.955	0.3543
		2.9633	0.2867
		2.964	0.3656
		2.973	0.4526
		2.9796	-0.1291
		2.9796	0.3141
		2.9796	0.3269
		2.982	0.3062
		2.982	0.3948
		2.982	0.3187
		2.9886	0.1522
		2.9904	0.2326
		2.991	0.1868
		2.991	0.1991
		2.991	0.3947
		2.991	0.3079
		2.9976	-0.1002
		2.9994	0.4163
		3.0	0.3794
		3.0	0.3394
		3.0174	0.422
		3.027	0.4178
		3.045	0.381
		3.0541	0.1149
		3.0624	0.4101
		3.0811	0.3574
		3.0811	0.2624
		3.0967	0.3391
		3.0967	0.3797
		3.1171	0.2926
		3.1237	0.2209
		3.1255	0.2474
		3.1255	0.2097
		3.1435	0.2458
		3.1525	0.4425
		3.1532	0.4003
		3.1622	0.2929
		3.1622	0.4457
		3.1688	-0.1048
		3.1796	0.279
		3.1802	0.3422
		3.1892	0.3568
		3.1892	0.4235
		3.1958	-0.1137
		3.2048	-0.1418
		3.2048	0.3031
		3.2072	0.4051
		3.2072	0.3031
		3.2138	-0.1756
		3.2162	-0.108
		3.2228	0.3373
		3.2342	0.3708
		3.2408	0.2972
		3.2426	0.258
		3.2516	0.3624
		3.2523	0.3253
		3.2696	0.3294
		3.2769	0.3426
		3.2793	0.2705
		3.2883	0.4061
		3.2883	0.4348
		3.2883	0.1689
		3.3039	-0.1238
		3.3039	0.2357
		3.3039	0.2338
		3.3129	-0.1565
		3.3153	0.1945
		3.3153	0.3949
		3.3333	0.3549
		3.3333	0.3177
		3.3333	0.1716
