# Supplementary material for: Neural structure of a sensory decoder for motor control
Source: Nat Commun. 2022 Apr 5;13:1829. doi: 10.1038/s41467-022-29457-4 (PMC8983777; doi:10.1038/s41467-022-29457-4)
Supplement: Supplementary file 4 — Source Data [file 41467_2022_29457_MOESM4_ESM.zip › csv/F05f.csv]

Non significant	Non significant	Significant	Significant
x	y	x	y
-3.3898	0.0543	-3.3357	0.122
-3.388	-0.0491	-3.334	0.1017
-3.3874	-0.0321	-3.3243	0.1737
-3.3874	0.0085	-3.3153	0.1354
-3.3718	0.0708	-3.3069	-0.1295
-3.3718	0.0675	-3.2973	0.1821
-3.37	-0.0194	-3.2883	0.1656
-3.3694	0.0597	-3.2883	0.155
-3.3694	-0.0036	-3.2883	0.1104
-3.3604	-0.0771	-3.2709	0.1359
-3.3514	0.083	-3.2613	0.1215
-3.3333	-0.0676	-3.2546	0.1285
-3.3267	0.0418	-3.2432	-0.1448
-3.3267	-0.0336	-3.2252	0.1769
-3.3249	-0.0376	-3.2162	0.1151
-3.3249	0.0794	-3.1712	0.2234
-3.3153	0.0804	-3.1532	0.1018
-3.3153	-0.0065	-3.1448	0.133
-3.3063	0.0619	-3.1375	0.1529
-3.3063	-0.0517	-3.1267	-0.1289
-3.2997	-0.081	-3.1171	-0.1627
-3.2997	0.0194	-3.1081	0.2146
-3.2907	-0.0354	-3.1081	0.1878
-3.2799	-0.0931	-3.1081	0.1638
-3.2637	0.0051	-3.1081	0.1389
-3.2637	-0.0021	-3.0907	0.1447
-3.2613	0.0545	-3.0835	-0.1122
-3.2613	0.0903	-3.0811	0.2197
-3.2529	-0.09	-3.0811	0.1389
-3.2523	0.0132	-3.0721	0.1846
-3.2523	0.0495	-3.0631	0.2067
-3.2523	-0.0213	-3.0631	0.1657
-3.2523	-0.0608	-3.045	0.182
-3.2456	-0.0679	-3.036	0.1503
-3.2432	0.0097	-3.027	0.1702
-3.2349	0.07	-3.027	0.1397
-3.2342	0.0434	-3.0186	0.1499
-3.2342	0.0943	-3.0186	0.1385
-3.2342	-0.0215	-3.018	0.2481
-3.2342	0.0404	-3.018	0.1565
-3.2276	0.0015	-3.018	0.1311
-3.2252	0.0395	-3.0096	0.2167
-3.2252	-0.0789	-3.009	0.1711
-3.2186	0.0212	-3.0	0.102
-3.2162	-0.0499	-2.9934	-0.1521
-3.2096	0.0675	-2.9916	-0.1109
-3.2078	-0.0885	-2.991	0.2236
-3.2072	0.0032	-2.991	0.1233
-3.2006	-0.0184	-2.982	0.1618
-3.1982	-0.0883	-2.973	0.1654
-3.1982	0.0119	-2.9459	0.2152
-3.1916	0.0148	-2.9459	0.1087
-3.1916	0.0464	-2.9459	0.112
-3.1916	0.0489	-2.9369	0.1732
-3.1916	-0.0296	-2.9286	0.1706
-3.1826	-0.0057	-2.9279	0.1652
-3.1712	0.0933	-2.9189	0.1473
-3.1712	0.0573	-2.9105	0.1475
-3.1628	-0.0055	-2.9033	0.1064
-3.1555	0.0164	-2.9009	0.1866
-3.1538	-0.0562	-2.8925	0.1267
-3.1532	-0.0597	-2.8829	0.1216
-3.1532	0.0118	-2.8649	0.1781
-3.1465	-0.0066	-2.8559	0.2138
-3.1448	0.0315	-2.8204	0.1168
-3.1375	-0.0077	-2.8204	-0.1529
-3.1358	-0.0128	-2.8198	0.1436
-3.1358	-0.0898	-2.8114	0.1764
-3.1351	0.0048	-2.8108	0.17
-3.1285	0.0666	-2.8018	0.2992
-3.1285	0.0307	-2.7862	0.177
-3.1267	-0.0764	-2.7844	0.1539
-3.1177	-0.0175	-2.7394	0.2132
-3.1171	-0.0321	-2.7387	0.1567
-3.1087	-0.0113	-2.7387	0.2209
-3.1081	0.0418	-2.7387	-0.1359
-3.1081	0.038	-2.7304	0.2223
-3.1015	0.0835	-2.7297	0.16
-3.0997	-0.0922	-2.7297	0.1096
-3.0991	0.0215	-2.7213	0.1711
-3.0991	0.0346	-2.7207	0.1822
-3.0901	0.0006	-2.7207	0.1843
-3.0901	-0.0648	-2.7033	0.1917
-3.0745	0.0589	-2.7027	0.1743
-3.0727	0.097	-2.6937	0.1861
-3.0721	0.023	-2.6871	0.1147
-3.0631	0.022	-2.6757	0.133
-3.0565	-0.0148	-2.6757	0.1612
-3.0547	-0.0156	-2.6757	0.1126
-3.0547	-0.0612	-2.6667	0.1753
-3.0474	-0.0868	-2.6577	0.187
-3.045	0.042	-2.6577	0.1238
-3.045	0.0218	-2.6403	0.1076
-3.045	-0.0103	-2.6396	0.1851
-3.0367	0.0839	-2.6396	0.135
-3.0294	0.0585	-2.6216	0.2446
-3.0276	-0.0525	-2.6036	0.1361
-3.0276	-0.0134	-2.6036	0.1325
-3.027	-0.0492	-2.597	0.1042
-3.027	-0.0518	-2.5946	0.1381
-3.027	0.0222	-2.5946	0.2335
-3.018	-0.0506	-2.5862	0.1487
-3.0114	-0.0424	-2.5856	-0.1012
-3.0096	0.0623	-2.5766	-0.1339
-3.0	0.0174	-2.5495	0.1564
-2.991	-0.0201	-2.5495	0.1492
-2.982	0.087	-2.5339	0.1659
-2.982	0.0344	-2.5315	-0.1025
-2.9736	0.0087	-2.5225	0.1348
-2.9736	0.0336	-2.5225	0.1164
-2.973	-0.0457	-2.5135	0.1058
-2.9664	0.042	-2.5135	0.1395
-2.9646	-0.0089	-2.5045	0.1495
-2.9646	0.0896	-2.5045	0.1067
-2.955	-0.0295	-2.4961	0.1853
-2.9459	0.0732	-2.4781	0.1898
-2.9459	0.0649	-2.4775	0.1942
-2.9459	-0.0643	-2.4601	0.171
-2.9376	0.0933	-2.4595	0.2411
-2.9376	0.0005	-2.4511	0.1107
-2.9303	-0.0817	-2.4505	0.1233
-2.9303	-0.0065	-2.4331	0.201
-2.9303	-0.0276	-2.4331	0.1719
-2.9279	-0.0172	-2.4324	0.1477
-2.9213	-0.0577	-2.4234	0.1781
-2.9213	0.0161	-2.3988	-0.1472
-2.9099	-0.025	-2.3964	0.1986
-2.9099	-0.0651	-2.3898	-0.1195
-2.9033	-0.0321	-2.3874	0.2084
-2.8943	0.0259	-2.3694	0.1201
-2.8925	0.0328	-2.3694	0.228
-2.8919	-0.0888	-2.3537	0.1603
-2.8835	0.0186	-2.343	0.2352
-2.8763	-0.0589	-2.3423	0.1042
-2.8763	0.02	-2.3423	0.1724
-2.8739	-0.0592	-2.3357	0.1608
-2.8649	-0.0711	-2.3243	0.2363
-2.8468	-0.0032	-2.3153	0.1889
-2.8385	0.0713	-2.3153	0.1856
-2.8378	-0.039	-2.3063	0.1926
-2.8378	-0.0827	-2.2973	0.1722
-2.8312	0.0336	-2.2883	0.2277
-2.8312	0.0661	-2.2883	0.1959
-2.8198	0.0788	-2.2727	0.1002
-2.8114	-0.0426	-2.2613	0.1105
-2.8108	0.057	-2.2613	0.1189
-2.8024	0.0392	-2.2523	0.1529
-2.8018	-0.068	-2.2366	0.1097
-2.7952	-0.0258	-2.2342	0.1216
-2.7928	-0.0556	-2.2276	0.1102
-2.7754	-0.0343	-2.2162	0.113
-2.7748	0.0166	-2.2006	0.1793
-2.7748	-0.0387	-2.1916	0.1896
-2.7682	0.0295	-2.1898	0.1017
-2.7658	-0.0418	-2.1736	0.1162
-2.7501	0.0821	-2.1712	0.1382
-2.7477	-0.0852	-2.1555	0.1934
-2.7387	0.0869	-2.1538	0.158
-2.7297	-0.0001	-2.1532	0.183
-2.7297	0.0005	-2.1441	-0.1019
-2.7231	-0.0633	-2.1358	0.2618
-2.7213	0.0035	-2.1171	0.203
-2.7207	0.024	-2.1081	0.2114
-2.7207	0.0095	-2.1081	0.2216
-2.7207	-0.0181	-2.1081	0.1837
-2.7207	0.006	-2.1015	0.152
-2.7207	-0.0641	-2.0907	0.262
-2.7117	-0.0438	-2.0835	0.1517
-2.7117	-0.065	-2.0811	0.1689
-2.7117	-0.0482	-2.0811	0.2089
-2.7051	0.0921	-2.0811	0.1339
-2.7051	0.0144	-2.0811	0.2486
-2.7027	0.0499	-2.0745	0.24
-2.7027	-0.0608	-2.0727	0.23
-2.6937	-0.037	-2.0727	0.1453
-2.6937	0.0096	-2.0637	0.1392
-2.6937	-0.0181	-2.0631	0.1065
-2.6847	-0.0138	-2.0631	0.1888
-2.6847	-0.0596	-2.0541	0.128
-2.6763	0.0618	-2.0474	0.1763
-2.6757	0.046	-2.045	0.1209
-2.6673	-0.0102	-2.0367	0.2388
-2.6667	0.0741	-2.036	0.1938
-2.6667	-0.001	-2.027	0.183
-2.6601	0.0182	-2.027	0.1149
-2.6577	0.0756	-2.018	0.1597
-2.651	-0.0268	-2.018	0.1311
-2.6493	-0.0333	-2.018	0.1487
-2.6486	-0.0198	-2.0096	0.1587
-2.6486	-0.0588	-2.009	0.1007
-2.6486	0.0421	-2.0024	0.2227
-2.6396	-0.0261	-2.0	0.1242
-2.6396	-0.0848	-1.9934	0.2055
-2.633	-0.0166	-1.991	0.1957
-2.6306	-0.0032	-1.991	0.1838
-2.6216	0.0407	-1.991	0.2241
-2.6126	-0.0445	-1.9844	0.1105
-2.6126	-0.0838	-1.982	0.246
-2.5946	0.0258	-1.973	0.1436
-2.5946	-0.0671	-1.9664	0.1224
-2.588	0.0951	-1.955	0.2423
-2.588	0.0312	-1.955	0.2349
-2.5862	-0.0421	-1.9459	0.1446
-2.5862	0.0421	-1.9459	-0.1514
-2.5856	0.0455	-1.9376	0.1462
-2.5856	-0.0209	-1.9369	0.1857
-2.5766	0.0889	-1.9369	0.2281
-2.57	0.0035	-1.9279	0.236
-2.5586	0.0806	-1.9195	0.1725
-2.5586	0.063	-1.9195	0.1845
-2.5586	-0.0634	-1.9033	0.2446
-2.5429	-0.0339	-1.9009	0.1736
-2.5405	0.0701	-1.8919	0.1669
-2.5225	-0.0269	-1.8829	0.1985
-2.5225	-0.031	-1.8745	0.1521
-2.5225	-0.045	-1.8649	0.2915
-2.5159	0.0198	-1.8492	0.1581
-2.5141	-0.0342	-1.8385	0.2137
-2.5051	-0.0098	-1.8378	0.208
-2.5045	-0.0195	-1.8198	0.1243
-2.5045	-0.0087	-1.8198	0.1117
-2.4979	0.0544	-1.8108	0.1048
-2.4955	0.016	-1.8018	0.1891
-2.4865	0.029	-1.8018	0.1917
-2.4781	0.05	-1.7592	0.25
-2.4775	0.0005	-1.7574	0.1556
-2.4775	-0.0015	-1.7568	0.1391
-2.4709	-0.0652	-1.7411	0.2386
-2.4685	-0.0319	-1.7387	0.2278
-2.4601	-0.0014	-1.7387	0.2158
-2.4595	-0.0571	-1.7304	0.2023
-2.4595	0.0644	-1.7297	0.1823
-2.4595	0.0671	-1.7297	-0.0989
-2.4505	0.0238	-1.7231	0.1296
-2.4421	-0.0409	-1.7207	0.1228
-2.4421	0.0615	-1.7207	0.2042
-2.4258	-0.0185	-1.7207	0.2274
-2.4234	0.0275	-1.7141	0.1418
-2.4234	0.0897	-1.7123	0.1788
-2.4168	-0.0033	-1.7117	0.1099
-2.415	-0.0064	-1.7117	0.166
-2.4078	0.0029	-1.7033	0.238
-2.4078	0.0822	-1.7027	0.1399
-2.4054	0.0913	-1.6961	0.1627
-2.4054	-0.0421	-1.6961	0.1495
-2.3988	-0.0247	-1.6937	0.1891
-2.3964	0.047	-1.6757	0.2913
-2.3964	-0.0917	-1.6757	0.1828
-2.3898	-0.0182	-1.6667	0.1101
-2.3874	0.0588	-1.6667	0.2247
-2.3874	-0.0	-1.6577	0.1644
-2.3808	-0.0247	-1.6577	0.2202
-2.3718	0.0071	-1.6493	0.1661
-2.3694	0.0823	-1.6493	0.1943
-2.3628	-0.0234	-1.6486	-0.1362
-2.361	-0.0236	-1.6486	0.1196
-2.361	0.0089	-1.6396	0.2598
-2.361	0.0611	-1.6396	0.194
-2.361	0.0311	-1.6216	0.1992
-2.3604	-0.0827	-1.6126	0.2441
-2.3514	-0.0626	-1.606	0.1875
-2.3423	0.0364	-1.5856	-0.1333
-2.3243	0.0211	-1.5682	0.2163
-2.3177	0.0163	-1.5586	0.1327
-2.3177	0.0329	-1.5315	0.1955
-2.3153	0.0958	-1.5231	0.2029
-2.3063	-0.0799	-1.5231	0.1497
-2.2997	0.0929	-1.5231	0.1818
-2.2907	-0.0209	-1.5225	0.179
-2.2907	-0.0446	-1.5225	-0.1109
-2.2889	0.0497	-1.5045	0.1119
-2.2817	0.0843	-1.5045	0.1952
-2.2817	0.0954	-1.5045	0.1168
-2.2727	-0.0391	-1.4979	0.1351
-2.2619	0.0557	-1.4961	0.2748
-2.2613	0.0183	-1.4955	0.239
-2.2613	-0.0957	-1.4955	0.126
-2.2546	-0.0721	-1.4871	0.2092
-2.2529	-0.0116	-1.4781	0.2065
-2.2523	-0.0335	-1.4595	0.1515
-2.2432	0.0241	-1.4528	0.1012
-2.2366	0.0771	-1.4421	0.1283
-2.2349	0.0445	-1.4331	0.2022
-2.2342	0.0918	-1.4324	0.227
-2.2342	0.0299	-1.4234	0.2922
-2.2342	-0.0099	-1.4168	0.1946
-2.2276	0.0161	-1.415	0.1131
-2.2252	0.0887	-1.406	0.1975
-2.2252	0.0543	-1.406	0.2553
-2.2168	-0.0171	-1.3988	0.2203
-2.2162	-0.0154	-1.397	0.2667
-2.2072	-0.0368	-1.388	0.2081
-2.2006	-0.068	-1.3874	0.2012
-2.1982	0.0004	-1.3694	0.1917
-2.1898	-0.0477	-1.361	0.124
-2.1808	-0.018	-1.3537	0.1772
-2.1712	-0.0115	-1.352	0.1946
-2.1712	0.0771	-1.3423	0.0994
-2.1555	0.0476	-1.3423	0.1589
-2.1538	0.025	-1.3357	0.2664
-2.1465	-0.0265	-1.3267	0.1525
-2.1358	0.0021	-1.3159	0.2819
-2.1351	0.0522	-1.3153	0.1217
-2.1267	-0.0448	-1.3153	0.2327
-2.1171	0.0617	-1.2997	0.1998
-2.1081	-0.0289	-1.2979	0.2051
-2.1081	0.0481	-1.2973	0.2297
-2.0997	-0.0266	-1.2883	0.209
-2.0991	-0.0103	-1.2799	0.2235
-2.0991	-0.082	-1.2793	0.2403
-2.0901	-0.0323	-1.2793	0.1402
-2.0835	0.0323	-1.2727	0.1978
-2.0817	-0.0618	-1.2613	0.1772
-2.0745	-0.0663	-1.2613	0.127
-2.0721	0.0885	-1.2613	0.2477
-2.0655	-0.0233	-1.2523	0.2673
-2.0637	0.0182	-1.2523	0.2907
-2.0631	-0.0247	-1.2342	0.1211
-2.045	0.0764	-1.2342	0.154
-2.045	-0.0525	-1.2258	0.2525
-2.0384	-0.0303	-1.2168	0.2308
-2.027	0.064	-1.2162	0.1338
-2.027	-0.0451	-1.2096	0.1022
-2.027	0.0239	-1.2006	0.1348
-2.018	0.0224	-1.1826	0.2423
-2.018	0.0289	-1.1826	0.1799
-2.0096	-0.0546	-1.1802	0.1033
-2.0006	-0.0087	-1.1712	0.1207
-2.0006	-0.064	-1.1538	0.1945
-2.0	0.0421	-1.1532	0.2336
-2.0	-0.0555	-1.1448	0.1943
-1.991	-0.07	-1.1375	0.2246
-1.9844	-0.0416	-1.1358	0.2195
-1.982	0.0118	-1.1351	0.2196
-1.9556	-0.0154	-1.1351	0.1224
-1.955	0.0034	-1.1177	0.2252
-1.9466	-0.0286	-1.1171	0.1048
-1.9459	0.0734	-1.1087	0.2826
-1.9459	-0.0336	-1.1081	0.2172
-1.9459	-0.0743	-1.1081	0.2633
-1.9459	0.0493	-1.1081	0.1862
-1.9393	0.0064	-1.1081	-0.1349
-1.9376	-0.0169	-1.1015	0.1647
-1.9369	0.0101	-1.0991	0.1826
-1.9303	0.0657	-1.0907	0.3097
-1.9286	0.0822	-1.0817	0.1592
-1.9279	-0.0673	-1.0811	0.1099
-1.9279	-0.0392	-1.0811	0.2218
-1.9195	-0.0585	-1.0811	0.2355
-1.9123	-0.0175	-1.0721	0.2174
-1.9015	-0.0197	-1.0631	0.159
-1.8919	-0.0142	-1.0631	0.2347
-1.8829	-0.0351	-1.0547	0.2147
-1.8745	-0.056	-1.0547	0.2141
-1.8745	-0.0285	-1.0541	0.1013
-1.8745	0.0692	-1.036	0.2361
-1.8739	-0.0629	-1.027	0.1921
-1.8655	0.0097	-1.027	0.1062
-1.8492	0.0707	-1.027	0.1224
-1.8492	0.0505	-1.0204	0.2275
-1.8468	-0.0187	-1.018	0.1602
-1.8378	-0.0615	-1.0	0.2277
-1.8108	-0.0354	-0.9934	0.1474
-1.8024	0.071	-0.9916	0.1628
-1.8018	0.0405	-0.991	0.1685
-1.7928	-0.0019	-0.991	0.2217
-1.7928	0.0953	-0.991	0.1786
-1.7844	0.0435	-0.982	0.1335
-1.7772	-0.0502	-0.982	0.1787
-1.7748	0.0186	-0.9754	0.1977
-1.7748	-0.0585	-0.973	0.1752
-1.7682	0.0567	-0.973	0.2235
-1.7658	0.0015	-0.9664	0.2861
-1.7658	-0.0047	-0.955	0.1156
-1.7411	-0.0834	-0.955	0.1857
-1.7387	0.0574	-0.9459	0.1569
-1.7231	-0.0423	-0.9369	0.1698
-1.7207	0.0343	-0.9123	0.1679
-1.7207	0.057	-0.9123	0.1093
-1.7207	-0.0695	-0.9009	0.2306
-1.7117	0.0407	-0.8919	0.1288
-1.7117	-0.0364	-0.8829	0.1807
-1.7051	-0.0441	-0.8739	0.1448
-1.7051	0.0899	-0.8649	0.1799
-1.7027	0.0819	-0.8649	0.1216
-1.6937	0.0349	-0.8649	0.2678
-1.6937	-0.0549	-0.8475	0.1706
-1.6847	-0.08	-0.8378	0.1737
-1.6781	0.003	-0.8312	0.1322
-1.6763	0.0331	-0.8198	0.1817
-1.6763	0.0469	-0.8108	0.1859
-1.6757	0.0538	-0.8024	0.1503
-1.6757	-0.0336	-0.8018	0.1313
-1.6667	0.0863	-0.8018	0.099
-1.6667	0.0267	-0.7862	0.1564
-1.6667	-0.0819	-0.7862	0.176
-1.6493	0.024	-0.7862	0.2389
-1.6486	-0.0753	-0.7844	0.1866
-1.6486	-0.0568	-0.7838	0.1937
-1.6313	-0.0354	-0.7592	0.2257
-1.6306	-0.019	-0.7574	0.1243
-1.624	-0.0097	-0.7568	0.1064
-1.624	0.0143	-0.7568	0.2158
-1.624	0.0827	-0.7501	0.1629
-1.624	0.0271	-0.7411	0.1798
-1.6222	-0.0676	-0.7387	0.181
-1.5946	0.0017	-0.7304	0.1595
-1.5946	0.0634	-0.7297	0.1239
-1.5856	0.0967	-0.7297	0.1548
-1.5856	0.0361	-0.7207	0.2109
-1.5766	-0.0119	-0.7207	0.2268
-1.5519	-0.0781	-0.7117	0.1634
-1.5502	-0.0043	-0.7117	0.1227
-1.5405	-0.0288	-0.7027	0.1975
-1.5322	0.0054	-0.6961	0.2874
-1.5315	-0.0109	-0.6937	0.2361
-1.5249	-0.0449	-0.6847	0.1044
-1.5231	0.0174	-0.6781	0.1166
-1.5231	-0.0681	-0.6763	0.2232
-1.5225	-0.0337	-0.6757	0.1082
-1.5159	-0.0393	-0.6757	0.1749
-1.5141	-0.039	-0.6757	-0.1112
-1.5135	0.0484	-0.6691	0.1793
-1.5135	0.0824	-0.6691	0.1917
-1.5045	-0.0088	-0.6673	0.1098
-1.5045	0.0825	-0.6667	0.1458
-1.4865	-0.0175	-0.6667	0.1104
-1.4799	-0.0377	-0.6667	0.1541
-1.4775	0.0172	-0.6601	0.2187
-1.4601	-0.0027	-0.651	0.1766
-1.4595	-0.012	-0.6403	0.2029
-1.4595	-0.0729	-0.6396	0.2776
-1.4595	-0.0233	-0.6396	0.1379
-1.4595	-0.08	-0.6313	0.181
-1.4528	0.0219	-0.6306	0.2251
-1.4505	0.0099	-0.6306	0.1153
-1.4505	-0.0518	-0.624	0.201
-1.4438	-0.0216	-0.615	0.2455
-1.4414	-0.0054	-0.6126	0.1233
-1.4331	0.0089	-0.5856	0.1019
-1.4234	-0.0836	-0.579	0.192
-1.4168	0.0378	-0.5766	0.1086
-1.406	0.0015	-0.5676	0.1494
-1.3988	-0.0749	-0.5676	0.1336
-1.397	0.0475	-0.561	0.2355
-1.3964	-0.0126	-0.5586	0.1181
-1.3964	-0.0399	-0.5495	0.2039
-1.3898	-0.0793	-0.5429	0.1973
-1.3874	0.0138	-0.5322	0.1934
-1.3694	-0.0915	-0.5315	0.2128
-1.3628	-0.0566	-0.5045	0.2171
-1.361	0.0114	-0.4961	0.2509
-1.3514	0.0029	-0.4955	0.1895
-1.3514	-0.0077	-0.4889	0.1693
-1.3447	-0.0461	-0.4799	0.0997
-1.343	0.0357	-0.4685	0.1392
-1.3423	-0.0297	-0.4421	0.2312
-1.3423	0.0087	-0.4414	0.2084
-1.3357	0.0883	-0.4324	0.1927
-1.3267	0.0209	-0.4234	0.1172
-1.3243	-0.0415	-0.4168	0.1789
-1.3153	-0.0075	-0.4078	0.1448
-1.3063	0.0023	-0.406	0.1354
-1.2727	-0.0464	-0.3988	0.2203
-1.2637	0.0695	-0.3964	-0.1038
-1.2637	-0.0169	-0.3874	0.1901
-1.2613	0.022	-0.3808	0.1578
-1.2613	-0.0644	-0.3718	0.2163
-1.2523	-0.0017	-0.37	0.1314
-1.2432	-0.0543	-0.37	0.1398
-1.2342	0.0524	-0.3694	0.1453
-1.2258	-0.0347	-0.3537	0.2211
-1.2252	0.0944	-0.352	0.1383
-1.2252	0.0971	-0.3447	0.1389
-1.2186	0.0151	-0.3423	0.146
-1.2162	-0.0962	-0.3333	0.1709
-1.2072	0.0061	-0.3177	0.2604
-1.2006	-0.0498	-0.3177	0.1559
-1.1982	-0.0662	-0.3153	0.1668
-1.1916	0.0565	-0.3069	0.1086
-1.1892	-0.094	-0.2973	0.2082
-1.1826	0.0583	-0.2883	0.2002
-1.1646	-0.0794	-0.2793	0.1186
-1.1532	-0.0412	-0.2793	0.2465
-1.1448	-0.037	-0.2793	0.1132
-1.1441	0.0841	-0.2613	0.1782
-1.1441	0.0305	-0.2613	0.2446
-1.1375	0.0217	-0.2613	0.1489
-1.1375	0.007	-0.2546	0.1032
-1.1375	0.0278	-0.2529	0.1991
-1.1358	-0.0031	-0.2523	0.1213
-1.1358	0.0427	-0.2523	0.1918
-1.1351	-0.0271	-0.2366	0.1733
-1.1285	-0.0345	-0.2349	0.1881
-1.1177	0.0255	-0.2252	0.1343
-1.1171	-0.0094	-0.2252	0.1411
-1.1087	-0.0055	-0.2168	0.1575
-1.1087	0.084	-0.2162	0.2364
-1.1081	0.0627	-0.2078	0.1189
-1.1081	-0.0208	-0.2072	0.1044
-1.0991	-0.0122	-0.1982	0.1283
-1.0991	-0.047	-0.1802	0.1975
-1.0991	0.0416	-0.1718	0.1233
-1.0991	0.0025	-0.1358	0.1603
-1.0991	-0.0247	-0.1351	0.2235
-1.0907	-0.0131	-0.1267	0.1847
-1.0817	0.0589	-0.1261	0.1591
-1.0721	0.0808	-0.1171	0.1757
-1.0655	-0.0386	-0.1105	0.2592
-1.0637	0.0428	-0.1081	0.2
-1.0541	-0.0671	-0.1081	0.2641
-1.0474	0.0616	-0.0991	0.16
-1.0457	0.0343	-0.0817	0.1018
-1.045	-0.0207	-0.0817	0.1856
-1.018	0.0126	-0.0811	0.1562
-1.018	-0.0201	-0.0811	0.2217
-1.009	-0.0093	-0.0811	0.249
-1.0006	0.0181	-0.0721	0.178
-1.0	-0.0595	-0.0655	0.2213
-0.991	0.003	-0.0631	0.1383
-0.982	-0.0327	-0.0541	0.1529
-0.9736	0.0314	-0.0474	0.1592
-0.964	0.0184	-0.036	0.1216
-0.964	0.0128	-0.0277	0.2734
-0.955	-0.0138	-0.027	0.2001
-0.9459	0.0045	-0.027	0.1765
-0.9393	-0.0698	-0.0204	0.2352
-0.9393	-0.0495	-0.009	-0.1207
-0.9376	-0.0615	0.0066	0.2554
-0.9369	0.0933	0.009	0.2171
-0.9369	-0.0342	0.009	0.2052
-0.9279	-0.0329	0.018	0.2027
-0.9279	0.0354	0.027	0.128
-0.9195	-0.0334	0.045	0.2316
-0.9189	-0.0421	0.045	0.2856
-0.9123	0.0484	0.0534	0.1473
-0.9099	0.0139	0.0607	0.2129
-0.9009	-0.0616	0.0631	0.2085
-0.9009	0.0149	0.0697	0.2376
-0.8943	-0.0447	0.0805	0.1527
-0.8925	0.0464	0.0811	0.1952
-0.8919	0.0152	0.0895	0.1439
-0.8853	-0.0601	0.0895	0.186
-0.8829	-0.0227	0.0967	0.0984
-0.8829	0.0641	0.1057	0.1164
-0.8655	-0.0736	0.1261	0.1715
-0.8468	0.0331	0.1261	0.2132
-0.8385	0.0827	0.1351	0.1915
-0.8288	0.0342	0.1532	0.1137
-0.8132	-0.0162	0.1622	0.166
-0.8114	-0.032	0.1622	0.1375
-0.8108	-0.0587	0.1802	0.2236
-0.7952	-0.0167	0.1892	0.1399
-0.7928	-0.0012	0.1982	0.1011
-0.7928	-0.0342	0.2048	0.2298
-0.7928	0.0029	0.2072	0.2067
-0.7862	0.0674	0.2072	0.1222
-0.7862	0.0299	0.2162	0.1669
-0.7772	-0.0462	0.2342	0.1724
-0.7664	-0.0581	0.2408	0.1189
-0.7658	0.0487	0.2408	0.1832
-0.7658	-0.0315	0.2432	0.1479
-0.7658	0.0126	0.2432	0.2086
-0.7574	-0.017	0.2613	0.1564
-0.7394	-0.0876	0.2613	0.229
-0.7297	-0.0295	0.2703	0.2177
-0.7297	-0.0251	0.2793	0.2142
-0.7231	-0.0518	0.2883	0.1685
-0.7207	0.0098	0.2883	0.2395
-0.7207	-0.0299	0.2883	0.1482
-0.7117	-0.0583	0.2949	0.1865
-0.7051	0.0213	0.3057	0.2122
-0.7027	-0.0716	0.3057	0.2318
-0.6961	-0.0561	0.3153	0.164
-0.6937	-0.0102	0.3237	0.2262
-0.6937	-0.0304	0.3237	0.2075
-0.6757	0.0385	0.3243	0.2033
-0.6757	-0.0405	0.3309	0.3011
-0.6691	-0.0243	0.3327	0.1789
-0.6667	-0.065	0.3333	0.1116
-0.6601	0.0362	0.3333	0.1043
-0.6583	-0.0447	0.3423	0.1328
-0.6577	0.0367	0.3597	0.1713
-0.6486	0.0326	0.3604	0.1571
-0.6486	-0.0539	0.367	0.1634
-0.6306	-0.0446	0.367	0.195
-0.624	-0.0665	0.3694	0.1773
-0.6216	0.0018	0.3694	0.1238
-0.6132	-0.0132	0.385	0.1583
-0.606	-0.0852	0.3874	0.1951
-0.6036	-0.0948	0.3964	0.1127
-0.5856	-0.0547	0.4048	0.2084
-0.5676	-0.0143	0.4054	0.1106
-0.5592	-0.0386	0.4144	0.1535
-0.5586	0.0744	0.4234	0.1279
-0.5586	0.0033	0.43	0.1507
-0.5495	0.0204	0.4324	0.2238
-0.5315	0.0115	0.4414	0.2037
-0.5225	0.0016	0.4414	0.195
-0.5135	0.0268	0.4498	0.2531
-0.5045	-0.0919	0.4498	0.1459
-0.4961	-0.0006	0.4505	0.255
-0.4955	0.0967	0.4595	0.1561
-0.4889	-0.0189	0.4595	0.217
-0.4865	0.0569	0.4685	0.265
-0.4775	0.0479	0.4775	0.2351
-0.4775	-0.0035	0.4841	0.269
-0.4691	-0.0304	0.4955	0.1732
-0.4595	0.0084	0.5021	0.1906
-0.4505	0.0798	0.5045	0.1929
-0.4505	0.0658	0.5045	0.1049
-0.4421	0.0378	0.5129	0.207
-0.4414	-0.0539	0.5201	0.2105
-0.4331	0.0178	0.5219	0.2314
-0.424	-0.0418	0.5225	-0.1207
-0.4234	-0.0663	0.5291	-0.1012
-0.415	-0.0902	0.5309	0.1765
-0.4144	-0.0262	0.5489	0.2211
-0.4078	-0.0021	0.5652	0.135
-0.3988	-0.0063	0.5766	0.2128
-0.3988	-0.0219	0.6012	0.2681
-0.3964	0.0075	0.603	0.2533
-0.3874	0.0828	0.6102	0.2009
-0.3808	0.0348	0.6102	0.1849
-0.3718	-0.0123	0.612	0.2316
-0.3718	0.0272	0.6216	0.157
-0.37	-0.0864	0.6486	0.1
-0.3694	-0.0214	0.6486	-0.0983
-0.3604	-0.038	0.6553	0.0985
-0.3537	-0.0097	0.6667	0.1884
-0.352	-0.03	0.6757	0.1872
-0.3514	0.0822	0.6937	0.2227
-0.3514	-0.0105	0.6937	-0.1015
-0.3514	0.0178	0.7093	0.2437
-0.3447	-0.0939	0.7111	0.2047
-0.343	0.042	0.7117	0.1741
-0.3423	0.0523	0.7201	0.2004
-0.3423	0.0153	0.7201	0.1896
-0.3423	-0.0488	0.7207	0.1566
-0.3333	-0.0023	0.7207	0.1512
-0.3267	-0.0296	0.7207	0.1788
-0.3243	0.0474	0.7207	0.247
-0.3243	0.0829	0.7387	0.1421
-0.3243	0.0544	0.7387	0.2181
-0.3243	-0.0251	0.7387	0.237
-0.3153	0.0926	0.7477	-0.1055
-0.3153	0.0029	0.7477	0.204
-0.3087	-0.0501	0.7748	0.1617
-0.3069	0.0019	0.7748	0.177
-0.3063	0.0291	0.7904	0.1931
-0.2979	0.0006	0.8012	0.194
-0.2793	-0.0409	0.8018	0.1792
-0.2703	0.0667	0.8018	0.1336
-0.2703	0.083	0.8174	0.1695
-0.2637	-0.0038	0.8198	0.1261
-0.2613	0.0542	0.8198	0.1369
-0.2523	-0.0137	0.8264	0.1489
-0.2432	-0.0942	0.8264	0.126
-0.2342	0.0003	0.8468	0.1296
-0.2078	-0.0528	0.8552	0.1143
-0.2006	-0.083	0.8649	0.2509
-0.1982	0.053	0.8649	0.1327
-0.1982	-0.0753	0.8739	0.2153
-0.1892	-0.0074	0.8829	-0.1064
-0.1826	-0.0421	0.8919	0.1892
-0.1808	0.0314	0.8919	0.2489
-0.1712	0.0163	0.9003	0.204
-0.1555	0.0437	0.9009	0.1275
-0.1532	0.0145	0.9009	-0.1105
-0.1441	-0.0024	0.9189	0.1462
-0.1441	0.0506	0.9189	0.1411
-0.1441	0.0101	0.9273	0.1039
-0.1351	0.0572	0.9279	0.225
-0.1285	0.0268	0.9459	0.1243
-0.1267	-0.0551	0.9543	0.1855
-0.1267	0.0864	0.9543	0.1731
-0.1171	-0.0013	0.964	0.1406
-0.1081	0.0148	0.964	0.1739
-0.1015	0.004	0.991	0.1119
-0.0991	-0.0044	0.9994	0.2305
-0.0991	0.0696	1.009	0.1249
-0.0991	0.0348	1.0174	0.1505
-0.0991	-0.0771	1.0174	0.1026
-0.0907	-0.0694	1.018	0.2167
-0.0811	0.0762	1.0264	0.2753
-0.0811	0.0598	1.027	0.1697
-0.0745	0.0224	1.036	-0.0997
-0.0637	0.0058	1.0426	0.1864
-0.0541	0.0094	1.0426	0.2042
-0.045	0.0258	1.0607	0.1875
-0.0294	-0.0504	1.0607	0.1558
-0.0204	-0.07	1.0631	0.1345
-0.018	-0.0405	1.0697	0.2703
-0.018	-0.0687	1.0811	0.1423
-0.0024	-0.0291	1.0967	0.1088
0.0	0.0172	1.1261	0.1204
0.0	0.0011	1.1261	0.1787
0.009	0.0238	1.1261	0.2508
0.036	-0.0008	1.1261	0.2054
0.036	0.0402	1.1327	0.1018
0.036	-0.0157	1.1351	0.2026
0.045	-0.0855	1.1351	0.1649
0.0631	-0.0134	1.1435	0.1498
0.0714	0.0156	1.1532	0.1689
0.0721	-0.0121	1.1532	0.1163
0.0721	-0.0065	1.1615	0.2133
0.0721	0.0561	1.1622	0.2018
0.0787	-0.0053	1.1868	0.1834
0.0811	-0.0228	1.1868	0.1902
0.0901	-0.0225	1.1892	0.1504
0.0991	0.0747	1.2072	0.1247
0.0991	0.0014	1.2162	0.1376
0.1081	0.0785	1.2228	0.1557
0.1081	-0.0429	1.2252	0.124
0.1171	0.0318	1.2252	0.1635
0.1171	0.0046	1.2336	0.1297
0.1237	0.0209	1.2342	0.1409
0.1255	-0.0561	1.2342	0.243
0.1351	0.0142	1.2342	-0.1348
0.1435	-0.0386	1.2426	0.2151
0.1532	0.031	1.2432	0.127
0.1712	0.0205	1.2432	0.1841
0.1712	-0.0061	1.2499	0.1804
0.1778	-0.021	1.2516	0.1787
0.1886	-0.0402	1.2523	0.1745
0.1982	0.0088	1.2589	0.2574
0.2072	-0.0085	1.2606	0.1976
0.2072	0.0195	1.2613	0.1121
0.2162	-0.0252	1.2613	0.1579
0.2252	-0.0483	1.2703	0.2387
0.2336	-0.0193	1.2859	0.2318
0.2342	0.0114	1.2877	0.1878
0.2342	-0.0747	1.2883	0.1526
0.2342	-0.0229	1.2883	0.17
0.2342	-0.0712	1.2967	0.2205
0.2426	-0.0688	1.3057	0.1495
0.2432	0.0192	1.3063	0.1316
0.2432	0.0512	1.3153	0.1467
0.2523	0.0584	1.3237	0.1811
0.2679	-0.037	1.3243	0.1522
0.2696	-0.0434	1.3243	0.167
0.2703	-0.0022	1.3243	0.2396
0.2787	0.0477	1.3333	0.1616
0.2883	0.0468	1.3399	0.2363
0.2883	-0.0856	1.349	0.1689
0.2949	-0.0217	1.3694	0.2703
0.3039	0.0422	1.3694	0.1769
0.3129	-0.0661	1.3868	0.2078
0.3153	0.0208	1.3964	0.1288
0.3153	0.035	1.403	-0.117
0.3219	-0.068	1.4234	0.1252
0.3243	0.0868	1.4324	0.1285
0.3243	0.0054	1.4324	0.1261
0.3243	-0.0917	1.4324	0.1131
0.3327	0.0061	1.4414	0.1985
0.3423	0.0947	1.4414	0.1961
0.3423	-0.0388	1.4481	0.2132
0.3423	0.0334	1.4505	0.2156
0.3514	-0.0731	1.4571	0.1696
0.367	0.0274	1.4571	0.1904
0.3784	0.0379	1.4588	0.208
0.385	-0.0117	1.4595	0.1136
0.394	0.0398	1.4595	0.1438
0.3958	0.0912	1.4595	0.1607
0.3964	-0.0049	1.4769	0.1992
0.3964	-0.0314	1.4769	0.2121
0.4138	-0.0764	1.4775	0.1477
0.43	0.0663	1.4775	0.1551
0.4318	-0.0734	1.4775	0.1291
0.4324	0.0777	1.5039	0.1991
0.4324	0.0303	1.5039	0.1822
0.439	-0.0757	1.5315	0.1335
0.4408	0.005	1.5381	0.1865
0.4414	0.03	1.5405	0.1104
0.4505	0.0595	1.5495	0.2071
0.4685	-0.0061	1.5495	0.1393
0.4769	0.0205	1.5652	0.2031
0.4775	0.0034	1.5766	0.1392
0.4775	0.0383	1.5922	0.1414
0.4859	0.0938	1.594	0.1921
0.4859	0.0432	1.6126	0.1376
0.4859	0.0193	1.6126	0.1319
0.4859	-0.0173	1.6216	0.1244
0.4859	0.0115	1.6216	0.1544
0.4865	-0.0021	1.6372	0.2076
0.4865	0.0016	1.6486	0.1724
0.4865	0.0109	1.6577	0.1099
0.5135	0.0102	1.666	0.1476
0.5291	-0.0114	1.6667	0.1943
0.5315	0.0208	1.6757	0.1768
0.5405	-0.0793	1.6757	0.153
0.5495	0.0738	1.6757	0.1305
0.5562	-0.0467	1.6913	0.2484
0.5586	0.04	1.6913	0.0996
0.5586	-0.0427	1.7027	0.1854
0.5676	0.0809	1.7117	0.186
0.5676	0.086	1.7207	0.1056
0.5856	0.0236	1.7363	0.1305
0.5946	-0.0341	1.7381	0.2396
0.5946	0.0657	1.7471	0.2153
0.5946	-0.0225	1.7544	0.1775
0.6036	-0.035	1.7544	0.2465
0.6102	0.0611	1.7634	0.1374
0.6126	0.0103	1.7658	0.1902
0.6126	0.0627	1.7658	-0.1053
0.6126	0.074	1.7724	0.1756
0.6126	-0.0045	1.7742	0.1098
0.621	0.0821	1.7748	0.2465
0.621	-0.01	1.7922	0.1174
0.6306	-0.0494	1.8018	0.1581
0.6306	0.0933	1.8018	0.1783
0.6306	0.0818	1.8192	0.2442
0.6396	-0.0132	1.8198	0.1705
0.6396	-0.0593	1.8372	0.1804
0.6396	0.042	1.8378	0.1243
0.6463	-0.0542	1.8462	0.1684
0.6553	0.0859	1.8462	0.2353
0.6577	0.0871	1.8535	0.1617
0.6577	-0.0402	1.8559	0.1856
0.666	-0.0572	1.8733	0.2059
0.6667	-0.0141	1.8739	0.1245
0.6667	-0.0214	1.8805	0.1671
0.6733	-0.0015	1.8829	0.1368
0.6751	0.0226	1.8829	0.13
0.6757	0.0241	1.8919	0.1501
0.6757	0.0388	1.8919	0.1473
0.6841	-0.003	1.8919	0.2144
0.6841	-0.0978	1.8985	0.2317
0.6847	0.0332	1.9009	0.1374
0.6847	-0.0134	1.9093	0.1943
0.7021	0.0244	1.9189	0.2079
0.7027	0.0973	1.9189	0.1616
0.7207	-0.02	1.9273	0.1388
0.7297	0.0586	1.9273	0.1668
0.7297	0.03	1.9369	0.1241
0.7297	0.0057	1.9453	0.1934
0.7381	0.0452	1.964	0.1758
0.7387	-0.028	1.9706	0.182
0.7561	0.0293	1.9814	0.2284
0.7658	-0.0464	1.9886	0.2261
0.7748	-0.0099	1.991	0.1409
0.7922	-0.0855	1.9976	0.2068
0.7928	0.0299	1.9976	-0.104
0.7928	-0.0428	2.0246	0.2592
0.7928	0.0944	2.0264	0.2153
0.8018	0.0357	2.027	0.1624
0.8084	0.0015	2.0336	0.1817
0.8108	0.0571	2.0426	0.1749
0.8192	-0.0288	2.0444	0.1155
0.8192	0.0422	2.0607	0.1672
0.8282	0.0506	2.0631	0.135
0.8288	-0.058	2.0811	0.1497
0.8378	0.0196	2.0901	0.1933
0.8468	-0.0654	2.1237	0.2152
0.8552	-0.0297	2.1237	-0.1155
0.8559	0.009	2.1261	0.1158
0.8559	-0.0131	2.1261	0.1816
0.8625	-0.0223	2.1261	0.1472
0.8805	-0.0464	2.1441	0.1687
0.8919	-0.0177	2.1441	0.2263
0.9009	0.0719	2.1525	0.2026
0.9009	-0.0546	2.1532	0.2477
0.9009	-0.0589	2.1532	0.1335
0.9009	0.0928	2.1622	0.1706
0.9009	-0.0431	2.1892	0.1235
0.9093	0.0736	2.1958	0.1496
0.9093	-0.0377	2.1976	0.1183
0.9189	0.0047	2.2066	0.1262
0.9255	0.0066	2.2072	0.16
0.9369	0.0916	2.2072	0.216
0.9369	0.0949	2.2138	0.1419
0.955	0.0065	2.2138	0.1752
0.9633	0.0048	2.2252	0.1565
0.9706	-0.0143	2.2252	0.2005
0.973	-0.0369	2.2342	0.2144
0.9796	-0.0129	2.2342	0.2115
0.9814	0.0582	2.2408	0.2032
0.982	-0.0649	2.2408	0.1826
1.0	-0.0256	2.2523	0.2322
1.0066	-0.0226	2.2523	0.1305
1.009	-0.0135	2.2523	0.136
1.0156	0.0016	2.2523	0.1251
1.0174	-0.0258	2.2613	0.2345
1.018	0.0073	2.2613	0.1651
1.0264	-0.0228	2.2787	0.2475
1.027	0.013	2.2883	0.1046
1.0354	-0.0355	2.2883	0.1412
1.0354	0.091	2.2883	0.2233
1.036	-0.0526	2.3057	0.1196
1.036	0.0178	2.3243	0.1006
1.036	0.0337	2.3243	0.2286
1.0534	-0.0037	2.3309	0.2002
1.0697	-0.0098	2.3333	0.2763
1.0721	-0.0256	2.3423	0.1037
1.0721	-0.0498	2.3423	0.1666
1.0811	-0.0618	2.3514	0.1906
1.0901	0.0361	2.3514	0.133
1.0985	0.0344	2.3597	0.2108
1.0991	-0.0017	2.3604	0.1915
1.0991	-0.0664	2.3694	0.219
1.0991	-0.0689	2.3868	0.2539
1.1075	0.029	2.403	0.1306
1.1081	-0.0051	2.4048	0.2267
1.1165	0.0608	2.4054	0.1256
1.1171	-0.0175	2.4144	0.2208
1.1171	-0.007	2.4234	-0.101
1.1261	0.0524	2.4318	0.1221
1.1345	0.0308	2.4414	0.1126
1.1417	0.0937	2.4481	0.1253
1.1508	0.0215	2.4595	0.1286
1.1532	0.0843	2.4595	0.1986
1.1688	0.0377	2.4595	0.2048
1.1705	-0.0494	2.4751	0.2356
1.1712	0.0038	2.4775	0.1057
1.1712	-0.0684	2.4775	0.1364
1.1778	-0.0598	2.4775	-0.1002
1.1976	-0.0249	2.4775	0.1603
1.1982	0.0862	2.4841	0.1885
1.2072	-0.0225	2.4865	-0.1494
1.2138	0.013	2.5045	0.1317
1.2156	-0.0073	2.5045	0.1598
1.2162	0.0299	2.5111	0.1953
1.2228	-0.0524	2.5219	0.1117
1.2228	-0.0568	2.5291	0.1879
1.2228	-0.0521	2.5405	0.2238
1.2228	-0.0061	2.5405	0.1517
1.2246	-0.0312	2.5489	0.1572
1.2252	-0.0429	2.5495	0.1025
1.2342	0.0538	2.5495	0.1046
1.2342	-0.0163	2.5562	0.1066
1.2432	-0.0212	2.5676	0.1566
1.2516	0.0328	2.5676	-0.1121
1.2523	0.0713	2.5742	0.1692
1.2523	0.0522	2.576	0.2343
1.2606	-0.0117	2.5766	0.2163
1.2606	0.025	2.5832	0.1499
1.2613	0.0602	2.5832	0.169
1.2679	0.0978	2.6102	0.1622
1.2696	0.0491	2.612	0.1025
1.2703	-0.0445	2.6126	0.1701
1.2883	0.0801	2.6126	0.1352
1.2883	0.0058	2.6216	0.2054
1.3057	0.058	2.6216	0.1341
1.3147	-0.0037	2.6463	0.2478
1.3147	0.071	2.648	0.216
1.3153	-0.0193	2.6643	0.2056
1.3153	-0.0278	2.6643	0.2191
1.3153	-0.067	2.6667	0.1889
1.3243	-0.0184	2.6757	0.1256
1.3423	0.0676	2.6757	0.219
1.3423	0.0266	2.6823	0.1795
1.3423	-0.0435	2.7021	-0.1184
1.3423	0.0766	2.7111	0.1471
1.3507	-0.0139	2.7111	0.1925
1.358	-0.0529	2.7183	0.2845
1.358	0.0439	2.7207	0.1391
1.3604	-0.012	2.7297	0.1809
1.3604	0.0951	2.7381	0.1704
1.3694	0.0897	2.7387	0.1336
1.3778	-0.0642	2.7387	-0.1482
1.3784	0.0194	2.7454	0.1053
1.3868	0.0552	2.7634	0.2274
1.3964	0.0337	2.7658	0.1124
1.3964	-0.0507	2.7658	0.1863
1.4054	0.0513	2.7748	0.2091
1.412	0.0182	2.7748	0.1683
1.4144	0.0815	2.7814	0.1558
1.421	-0.028	2.7814	0.2434
1.421	-0.0361	2.7994	0.1096
1.439	0.0647	2.8018	0.1821
1.4408	0.0437	2.8102	0.1568
1.4414	-0.0782	2.8108	0.1309
1.4505	0.0125	2.8198	0.1602
1.4678	-0.0437	2.8372	0.2573
1.4685	-0.0752	2.8372	0.1914
1.4751	0.0473	2.8378	0.1615
1.4775	-0.0005	2.8468	0.1422
1.4775	0.0034	2.8559	0.1082
1.4865	0.0898	2.8559	0.1552
1.4865	-0.0075	2.8733	0.1551
1.4865	0.0673	2.8829	0.1195
1.4931	-0.0282	2.8829	0.2138
1.5039	-0.0861	2.8895	0.1168
1.5135	-0.0795	2.9009	0.13
1.5225	-0.044	2.9093	0.1578
1.5291	0.0001	2.9183	0.238
1.5315	0.0797	2.9279	0.2072
1.5399	0.0902	2.9345	0.1829
1.5405	-0.0092	2.9369	0.154
1.5495	0.0972	2.9435	0.2536
1.5562	-0.0303	2.9543	0.2229
1.5562	0.0372	2.964	0.2049
1.5586	0.0704	2.973	0.1168
1.5669	-0.0014	2.991	0.2269
1.5676	0.0349	3.009	-0.1655
1.5676	-0.0318	3.0156	0.2295
1.5676	0.0754	3.027	0.1751
1.585	0.094	3.0426	0.1396
1.5856	0.0581	3.0444	0.1658
1.5856	-0.0054	3.0624	0.1346
1.5922	-0.0017	3.0624	0.2164
1.594	0.0156	3.0631	0.1645
1.5946	0.0544	3.0901	0.1813
1.5946	0.0135	3.1081	0.2168
1.5946	-0.0193	3.1081	-0.1227
1.6126	-0.0292	3.1165	0.1425
1.6126	-0.0318	3.1261	0.1205
1.6126	-0.0161	3.1261	0.1629
1.621	-0.0685	3.1345	0.1634
1.6216	0.0569	3.1345	0.1977
1.6216	-0.0215	3.1417	0.2939
1.6306	0.0469	3.1441	0.2271
1.6306	-0.0088	3.1441	0.1045
1.6306	-0.012	3.1532	0.1733
1.6396	-0.0254	3.1688	0.1432
1.6396	-0.0449	3.1976	0.1032
1.6396	-0.0878	3.2066	0.1777
1.6463	0.0926	3.2072	0.2701
1.6463	-0.0612	3.2252	0.2562
1.657	-0.0697	3.2252	0.1369
1.657	0.0308	3.2342	0.1319
1.6643	0.0764	3.2523	0.1339
1.6667	-0.0799	3.2523	0.1516
1.6667	-0.0611	3.2523	0.1047
1.6757	-0.007	3.2606	0.2745
1.6757	0.0395	3.2606	0.1193
1.6847	-0.0504	3.2859	0.1393
1.6937	-0.023	3.2877	0.1464
1.6937	0.0937	3.2883	0.1224
1.7003	0.0227	3.3129	0.2257
1.7027	0.0134	3.3153	-0.1099
1.7111	0.0967	3.3237	-0.104
1.7117	0.0745	3.3243	0.1664
1.7117	-0.0306	3.3333	0.1223
1.7183	0.0028	3.3507	0.2365
1.7207	0.0835	3.3514	0.1566
1.7207	-0.0193	3.3604	-0.1026
1.7297	0.0449	3.3694	0.1466
1.7297	-0.0068
1.7297	0.0568
1.7387	-0.0312
1.7387	-0.0874
1.7387	-0.0535
1.7387	0.0498
1.7544	-0.0347
1.7561	0.0074
1.7634	-0.0046
1.7724	0.0353
1.7748	-0.0363
1.7832	-0.0435
1.7904	-0.0167
1.7928	-0.0652
1.7928	-0.0792
1.7928	-0.0275
1.8012	-0.0751
1.8018	-0.0219
1.8102	0.0585
1.8192	-0.0268
1.8282	-0.0135
1.8282	-0.0695
1.8354	-0.0534
1.8378	0.015
1.8445	-0.0657
1.8468	0.0586
1.8559	-0.0542
1.8715	0.0671
1.8733	0.0142
1.8739	0.0221
1.8829	-0.0421
1.9003	0.0149
1.9003	-0.0178
1.9009	-0.0049
1.9009	-0.0323
1.9075	-0.0497
1.9189	0.0093
1.9273	0.0072
1.9279	-0.0419
1.9345	0.0002
1.9459	0.0083
1.9526	-0.0172
1.955	0.0083
1.9616	-0.0207
1.973	0.0449
1.9796	0.0388
1.9814	-0.0445
1.982	-0.0118
1.9886	-0.0373
1.9904	0.0859
1.9976	-0.0334
2.0	-0.0587
2.0066	-0.032
2.0084	0.0963
2.009	-0.0675
2.009	0.0515
2.009	-0.0792
2.018	-0.0422
2.027	-0.0516
2.036	0.0265
2.036	-0.049
2.0426	-0.0359
2.0444	0.0498
2.045	0.0275
2.0517	-0.0536
2.0517	0.0069
2.0624	0.0219
2.0624	0.0979
2.0624	-0.027
2.0714	-0.042
2.0714	-0.077
2.0721	-0.005
2.0721	0.0267
2.0721	-0.0494
2.0877	-0.0124
2.0991	0.0713
2.0991	0.0767
2.1081	0.0752
2.1081	-0.0257
2.1147	-0.0248
2.1171	0.0126
2.1261	0.0072
2.1261	0.0791
2.1351	0.0621
2.1441	-0.0099
2.1525	-0.0174
2.1712	-0.0899
2.1778	0.0226
2.1796	0.0733
2.1796	0.0115
2.1796	0.0142
2.1976	-0.0191
2.1976	0.0153
2.1982	-0.0611
2.2048	-0.0091
2.2156	-0.0329
2.2156	0.0166
2.2162	-0.0435
2.2246	0.0131
2.2246	0.0109
2.2252	0.0697
2.2252	-0.0445
2.2342	0.0533
2.2342	0.0076
2.2408	-0.0169
2.2432	0.0314
2.2432	0.012
2.2516	-0.0733
2.2523	0.0169
2.2523	0.0442
2.2613	-0.0625
2.2769	0.0224
2.2883	0.021
2.2883	0.0083
2.2973	-0.0363
2.3039	-0.0514
2.3063	0.0118
2.3063	-0.0404
2.3147	0.0527
2.3153	-0.0028
2.3153	0.0343
2.3153	-0.0418
2.3153	-0.0529
2.3219	-0.0381
2.3237	0.0288
2.3243	0.02
2.3243	0.0121
2.3243	0.0517
2.3243	0.0092
2.3309	-0.0107
2.3423	0.0068
2.358	-0.0846
2.3597	-0.0195
2.3604	0.052
2.3604	-0.0292
2.3778	-0.0463
2.3778	-0.0064
2.3874	0.0694
2.394	0.0014
2.394	-0.0246
2.3964	0.0245
2.3964	0.0827
2.4228	-0.0382
2.4234	0.0761
2.4505	0.0167
2.4685	0.0743
2.4775	0.0775
2.4775	-0.0786
2.4859	0.0316
2.4859	-0.0457
2.4865	0.0641
2.4865	-0.036
2.4931	0.051
2.5201	0.0039
2.5225	0.0677
2.5225	0.0809
2.5315	0.084
2.5381	-0.0243
2.5405	0.0382
2.5472	0.0288
2.5562	0.0637
2.5579	-0.0305
2.5652	0.0157
2.5652	-0.0934
2.5676	0.0752
2.5676	-0.0554
2.5676	0.0286
2.5676	0.0727
2.5856	-0.0496
2.5856	-0.0576
2.5946	-0.0564
2.5946	0.0535
2.5946	0.033
2.603	-0.0321
2.6036	0.0313
2.6102	-0.0137
2.6126	0.0715
2.6126	0.0037
2.6126	-0.0017
2.621	-0.0718
2.6216	-0.0714
2.6216	-0.0296
2.6306	-0.0811
2.6306	0.0347
2.6372	-0.0564
2.6372	0.0274
2.6396	-0.0508
2.6396	-0.0611
2.6396	-0.0927
2.6577	-0.0184
2.6577	0.0218
2.6643	-0.0684
2.6667	-0.0845
2.6757	0.0266
2.6841	-0.0871
2.6931	-0.0642
2.6937	0.0137
2.6937	0.0952
2.7027	0.0712
2.7111	0.017
2.7117	-0.0071
2.7117	0.0281
2.7183	-0.0569
2.7273	0.0908
2.7387	0.0
2.7387	-0.034
2.7387	0.0274
2.7658	0.0289
2.7748	0.0754
2.7748	0.022
2.7928	-0.0014
2.7928	0.0845
2.7994	0.0149
2.7994	0.0017
2.8084	-0.0234
2.8084	0.0314
2.8102	0.0442
2.8192	-0.0397
2.8288	0.0639
2.8378	-0.0454
2.8462	0.0433
2.8559	0.0702
2.8559	-0.0269
2.8733	0.0494
2.8739	-0.0379
2.8895	-0.0847
2.8913	-0.011
2.8919	0.0287
2.9003	0.0645
2.9009	0.0643
2.9009	-0.01
2.9009	-0.0967
2.9099	0.0593
2.9165	-0.0465
2.9165	0.02
2.9165	0.0062
2.9189	0.0204
2.9279	0.0664
2.9279	0.0431
2.9345	0.0077
2.9345	-0.0116
2.9369	0.0158
2.9453	-0.0646
2.9459	0.0147
2.9526	-0.0089
2.9526	-0.0089
2.9616	-0.0413
2.9616	-0.0647
2.973	-0.0867
2.982	0.001
2.9886	-0.0306
2.991	0.0211
2.991	0.0751
3.0	0.0433
3.018	-0.0119
3.027	-0.0488
3.036	-0.0069
3.045	-0.047
3.0517	0.0654
3.0607	-0.0463
3.0714	0.0551
3.0721	0.0524
3.0967	0.076
3.0967	-0.0005
3.0991	0.0182
3.0991	0.0018
3.1147	-0.0598
3.1147	0.035
3.1171	-0.0134
3.1237	0.0796
3.1255	0.0855
3.1255	0.0468
3.1261	0.0207
3.1261	-0.0154
3.1351	0.0541
3.1441	-0.0509
3.1525	0.0542
3.1598	-0.0313
3.1705	0.0638
3.2066	-0.0438
3.2066	0.008
3.2228	0.0066
3.2228	0.0358
3.2252	0.0796
3.2342	0.017
3.2523	-0.0556
3.2523	0.053
3.2589	0.089
3.2613	-0.0196
3.2787	-0.0358
3.2883	0.0449
3.2883	0.0819
3.2949	-0.0714
3.2967	-0.0563
3.2967	-0.065
3.2973	-0.0161
3.3063	0.0307
3.3063	0.0418
3.3153	-0.0151
3.3237	-0.023
3.3243	0.0007
3.3243	0.0179
3.3243	-0.0147
3.3243	-0.0522
3.3399	-0.0501
3.349	-0.028
3.3514	0.041
3.358	-0.027
3.3604	0.0591
3.3874	0.0017
