# Supplementary material for: Neural structure of a sensory decoder for motor control
Source: Nat Commun. 2022 Apr 5;13:1829. doi: 10.1038/s41467-022-29457-4 (PMC8983777; doi:10.1038/s41467-022-29457-4)
Supplement: Supplementary file 4 — Source Data [file 41467_2022_29457_MOESM4_ESM.zip › csv/SF1a.csv]

Left pursuit							Right pursuit
2deg	2deg	6deg	6deg	20deg	20deg		2deg	2deg	6deg	6deg	20deg	20deg
x	y	x	y	x	y		x	y	x	y	x	y
-3.7124906	0.40981805	-3.8144798	0.65606225	-3.9682462	0.19982287		4.497032	0.5922489	4.1648126	0.35297722	4.1702633	0.34729174
-6.2088876	0.83296835	-7.1228714	0.6941905	-7.367669	0.48163685		6.266209	0.6281803	7.630428	0.9810267	7.358775	0.5084892
-6.863828	1.237524	-9.847109	1.4625225	-10.1830435	1.6894889		7.815288	0.8849072	10.485434	0.6680742	10.420078	1.3455012
-7.023675	2.2175794	-12.485696	1.2809395	-12.4147415	2.3193347		7.895166	1.8785783	12.642363	1.451583	12.755945	1.8508803
-5.796531	2.0207958	-14.106301	3.3487003	-13.326886	2.9928546		6.5046916	2.0126936	13.330031	2.618415	15.273593	1.6576943
