# Supplementary material for: Neural structure of a sensory decoder for motor control
Source: Nat Commun. 2022 Apr 5;13:1829. doi: 10.1038/s41467-022-29457-4 (PMC8983777; doi:10.1038/s41467-022-29457-4)
Supplement: Supplementary file 4 — Source Data [file 41467_2022_29457_MOESM4_ESM.zip › csv/SF1b.csv]

Left pursuit							Right pursuit
2deg	2deg	6deg	6deg	20deg	20deg		2deg	2deg	6deg	6deg	20deg	20deg
x	y	x	y	x	y		x	y	x	y	x	y
-3.0852058	0.47495142	-2.7999349	0.3789271	-2.6771429	0.43486485		3.5014174	0.5001052	3.3600183	0.34795633	3.5261807	0.45410526
-4.5478826	0.77012825	-4.9957943	0.56757	-4.6239586	0.5409964		5.000452	0.7785069	5.594943	0.8937571	6.142806	0.5768162
-4.9652996	0.8763615	-6.7280855	0.95133597	-6.7718725	0.76034474		5.4410076	1.0523106	7.439924	1.1698709	8.572902	1.0055239
-4.559077	0.9251856	-7.833439	1.4851744	-8.520745	1.4437395		4.864848	0.9048734	8.643996	0.8544717	11.009125	1.4450698
-3.709198	0.8137556	-7.942882	1.2616888	-10.272145	1.3316277		4.3512664	0.97395885	8.204145	1.2332875	12.805439	2.6530445
