# Supplementary material for: Neural structure of a sensory decoder for motor control
Source: Nat Commun. 2022 Apr 5;13:1829. doi: 10.1038/s41467-022-29457-4 (PMC8983777; doi:10.1038/s41467-022-29457-4)
Supplement: Supplementary file 4 — Source Data [file 41467_2022_29457_MOESM4_ESM.zip › csv/SF1c.csv]

2deg	2deg	6deg	6deg	20deg	20deg
x	y	x	y	x	y
4.0	4.7442465	4.0	4.36988	4.0	4.385762
4.0	3.0289667	4.0	3.58371	4.0	4.2258058
4.0	5.508862	4.0	4.477652	4.0	3.3761067
4.0	4.16568	4.0	4.773742	4.0	4.270049
4.0	4.617189	4.0	4.745381	4.0	5.241133
4.0	6.0817566	4.0	4.110092	4.0	3.1662345
4.0	3.6563144	4.0	4.1679487	4.0	4.1872344
4.0	4.239419	4.0	3.2093434	4.0	3.683541
4.0	4.30862	4.0	4.723827	4.0	4.80891
4.0	4.3074856	4.0	4.25757	4.0	3.8718588
4.0	2.9801855	4.0	4.0874033	4.0	3.5825756
4.0	5.1628566	4.0	4.25757	4.0	3.8854723
4.0	4.3710146	4.0	3.5882478	4.0	4.2382846
4.0	5.7402887	4.0	4.324502	4.0	2.7680445
4.0	4.7589946	4.0	2.6818266	4.0	4.3437877
8.0	7.141328	8.0	8.34157	8.0	8.582072
8.0	5.0267234	8.0	6.58545	8.0	7.00406
8.0	6.7045665	8.0	9.387527	8.0	7.930901
8.0	6.6625924	8.0	7.1583443	8.0	8.256487
8.0	6.9178424	8.0	6.2519236	8.0	7.091412
8.0	7.1991844	8.0	7.386368	8.0	7.404519
8.0	5.8128934	8.0	7.367082	8.0	6.42209
8.0	6.026169	8.0	6.6716676	8.0	6.600198
8.0	5.39088	8.0	7.570148	8.0	7.16742
8.0	6.991581	8.0	7.032421	8.0	5.9853287
8.0	5.23773	8.0	7.02448	8.0	7.022211
8.0	6.4538546	8.0	6.215621	8.0	8.141908
8.0	6.4164176	8.0	7.6643066	8.0	6.498098
8.0	6.669399	8.0	7.62687	8.0	7.410191
8.0	5.131092	8.0	7.5678787	8.0	7.1027565
12.0	6.9518757	12.0	11.3206215	12.0	9.144756
12.0	7.261579	12.0	9.925255	12.0	9.320596
12.0	7.777751	12.0	10.60819	12.0	10.882726
12.0	7.854893	12.0	9.4510565	12.0	10.563947
12.0	6.4742746	12.0	9.820886	12.0	10.428947
12.0	7.2116632	12.0	10.110168	12.0	10.145337
12.0	6.7397346	12.0	8.836187	12.0	12.492502
12.0	7.4771233	12.0	11.269571	12.0	10.989364
12.0	8.0908575	12.0	11.395494	12.0	11.3421755
12.0	6.346082	12.0	9.996724	12.0	8.89291
12.0	8.360855	12.0	10.428947	12.0	11.30247
12.0	8.011447	12.0	11.529359	12.0	10.217941
12.0	8.197495	12.0	9.656391	12.0	11.49646
12.0	8.189554	12.0	9.531602	12.0	11.579274
12.0	8.681903	12.0	11.335369	12.0	8.942825
16.0	7.9467835	16.0	12.048934	16.0	12.250866
16.0	8.335897	16.0	12.661534	16.0	12.60935
16.0	6.79986	16.0	12.307588	16.0	11.8730955
16.0	7.78002	16.0	10.2156725	16.0	12.709181
16.0	8.313209	16.0	12.433511	16.0	13.512368
16.0	5.987598	16.0	15.262815	16.0	14.442613
16.0	8.133966	16.0	13.38531	16.0	13.918499
16.0	8.696651	16.0	13.621274	16.0	13.605392
16.0	7.149269	16.0	11.255958	16.0	9.882146
16.0	9.728995	16.0	14.52883	20.0	15.292311
16.0	7.772079	16.0	12.52767	20.0	13.972952
16.0	6.1067142	16.0	13.843626	20.0	17.023474
16.0	8.8554735	16.0	13.398923	20.0	14.8056345
16.0	7.6972055	16.0	11.5373	-4.0	-4.265511
16.0	10.171429	16.0	11.744904	-4.0	-4.1010165
20.0	6.04432	20.0	15.117607	-4.0	-3.7538767
20.0	6.8112044	20.0	16.927046	-4.0	-3.5825756
20.0	7.622332	20.0	12.155572	-4.0	-2.95069
20.0	9.059673	20.0	14.085262	-4.0	-4.1566043
20.0	7.987623	20.0	14.102279	-4.0	-4.693197
20.0	7.0335555	20.0	12.077295	-4.0	-3.744801
20.0	6.7113733	20.0	12.390402	-4.0	-4.425468
20.0	5.3182755	20.0	11.651879	-4.0	-3.2433767
20.0	4.4470224	20.0	13.411402	-4.0	-4.458367
20.0	9.224168	20.0	11.949103	-4.0	-3.912699
20.0	6.458392	20.0	12.7625	-4.0	-3.7073646
20.0	5.6608777	-4.0	-3.1821167	-4.0	-3.6109366
20.0	6.0783534	-4.0	-3.494089	-4.0	-4.049967
20.0	5.7028522	-4.0	-4.7408433	-8.0	-7.3727546
20.0	5.291049	-4.0	-3.622281	-8.0	-7.696071
-4.0	-3.6007266	-4.0	-2.4220388	-8.0	-8.557115
-4.0	-2.7725823	-4.0	-4.076059	-8.0	-7.57582
-4.0	-2.9370766	-4.0	-3.361359	-8.0	-6.070412
-4.0	-2.9109845	-4.0	-2.1191423	-8.0	-7.8174567
-4.0	-3.9149678	-4.0	-3.08342	-8.0	-7.854893
-4.0	-4.388031	-4.0	-3.5383322	-8.0	-6.14642
-4.0	-3.0641344	-4.0	-4.760129	-8.0	-6.6274242
-4.0	-2.7816577	-4.0	-4.8123136	-8.0	-6.663727
-4.0	-2.330149	-4.0	-3.82875	-8.0	-8.168
-4.0	-3.6166089	-4.0	-4.310889	-8.0	-6.5196524
-4.0	-4.6035757	-4.0	-3.851439	-8.0	-7.7074156
-4.0	-4.5037446	-8.0	-7.396578	-8.0	-7.5156946
-4.0	-3.6880789	-8.0	-7.5667443	-8.0	-6.7783055
-4.0	-4.4277368	-8.0	-8.863415	-12.0	-8.7919445
-4.0	-4.4073167	-8.0	-8.419847	-12.0	-11.595157
-8.0	-5.4407954	-8.0	-7.022211	-12.0	-9.189
-8.0	-6.501501	-8.0	-6.7544823	-12.0	-11.044951
-8.0	-7.58603	-8.0	-7.722163	-12.0	-11.87423
-8.0	-5.2320576	-8.0	-7.2627134	-12.0	-9.9604225
-8.0	-7.537249	-8.0	-5.7663813	-12.0	-11.296798
-8.0	-5.2899146	-8.0	-7.2661166	-12.0	-9.966094
-8.0	-6.3733087	-8.0	-8.123756	-12.0	-11.311545
-8.0	-5.877557	-8.0	-6.8804054	-12.0	-7.0267487
-8.0	-5.148109	-8.0	-6.271209	-12.0	-9.337612
-8.0	-5.893439	-8.0	-6.756751	-12.0	-8.398293
-8.0	-7.0925465	-8.0	-7.9116154	-12.0	-8.575266
-8.0	-4.130512	-12.0	-11.236672	-12.0	-11.081253
-8.0	-5.479367	-12.0	-10.731845	-12.0	-9.845843
-8.0	-7.1277146	-12.0	-10.293949	-16.0	-13.8175335
-8.0	-6.385788	-12.0	-9.68929	-16.0	-12.035321
-12.0	-7.0993533	-12.0	-9.351226	-16.0	-12.215698
-12.0	-6.027303	-12.0	-8.136235	-16.0	-12.36431
-12.0	-6.9280524	-12.0	-9.83223	-16.0	-15.217438
-12.0	-8.985934	-12.0	-10.763609	-16.0	-13.376234
-12.0	-7.980817	-12.0	-9.797062	-16.0	-12.661534
-12.0	-6.3370066	-12.0	-7.7596	-16.0	-9.338747
-12.0	-4.713617	-12.0	-7.8367424	-16.0	-12.917919
-12.0	-7.9059434	-12.0	-11.11869	-16.0	-11.44541
-12.0	-8.077245	-12.0	-7.0199423	-16.0	-11.1720085
-12.0	-7.499812	-12.0	-9.736937	-20.0	-13.054052
-12.0	-6.9847746	-12.0	-11.426125	-20.0	-15.038196
-12.0	-7.9467835	-16.0	-11.949103	-20.0	-14.179421
-12.0	-7.976279	-16.0	-13.580435	-20.0	-11.035875
-12.0	-4.9631944	-16.0	-13.715433
-12.0	-8.48451	-16.0	-10.862306
-16.0	-5.8310447	-16.0	-12.979178
-16.0	-7.2865367	-16.0	-14.208917
-16.0	-10.52651	-16.0	-12.594603
-16.0	-6.046589	-16.0	-12.381327
-16.0	-5.0902524	-16.0	-11.137976
-16.0	-7.2491	-16.0	-11.545241
-16.0	-8.11695	-16.0	-12.811281
-16.0	-5.684701	-16.0	-12.120404
-16.0	-4.7850866	-16.0	-11.826583
-16.0	-7.6790543	-16.0	-13.634888
-16.0	-7.1095634	-16.0	-14.3064785
-16.0	-7.9388423	-20.0	-15.60088
-16.0	-7.7596	-20.0	-17.130112
-16.0	-4.6092477	-20.0	-16.963348
-16.0	-8.9303465	-20.0	-12.138556
-20.0	-4.321099	-20.0	-13.74266
-20.0	-4.5014753	-20.0	-13.837954
-20.0	-3.8616488	-20.0	-13.033632
-20.0	-8.425519	-20.0	-14.795424
-20.0	-8.177075	-20.0	-12.342755
-20.0	-4.8247924	-20.0	-11.875364
-20.0	-4.535509	-20.0	-13.708627
-20.0	-4.14526
-20.0	-4.112361
-20.0	-6.0057487
-20.0	-7.1424623
-20.0	-5.3784013
-20.0	-4.306351
-20.0	-6.444779
-20.0	-7.0131354
