# Supplementary material for: Neural structure of a sensory decoder for motor control
Source: Nat Commun. 2022 Apr 5;13:1829. doi: 10.1038/s41467-022-29457-4 (PMC8983777; doi:10.1038/s41467-022-29457-4)
Supplement: Supplementary file 4 — Source Data [file 41467_2022_29457_MOESM4_ESM.zip › csv/SF1d.csv]

2deg	2deg	6deg	6deg	20deg	20deg
x	y	x	y	x	y
4.0	4.372149	4.0	3.9558077	4.0	2.6353145
4.0	3.9478667	4.0	3.0584621	4.0	4.3426533
4.0	4.179293	4.0	3.18552	4.0	3.5474079
4.0	3.8174055	4.0	3.3840477	4.0	2.9609
4.0	4.3868966	4.0	3.6756	4.0	3.6461043
4.0	3.8741279	4.0	2.7918677	4.0	3.5621555
4.0	2.6114912	4.0	3.1276634	4.0	4.6795835
4.0	3.6506422	4.0	3.356821	4.0	3.514509
4.0	3.8434978	4.0	3.1390078	4.0	3.1923268
4.0	3.7402632	4.0	2.9019089	4.0	3.7720277
4.0	3.0096812	4.0	2.8599343	4.0	3.8934133
4.0	3.5383322	4.0	2.9518244	4.0	3.9058921
4.0	3.1639655	4.0	2.3936777	4.0	3.4033334
4.0	2.4504	4.0	2.718129	4.0	3.5462732
4.0	4.5661387	4.0	2.7555656	4.0	3.9263122
8.0	4.918951	8.0	5.924069	8.0	4.832733
8.0	5.010841	8.0	5.311469	8.0	6.113521
8.0	5.665416	8.0	4.4266024	8.0	7.772079
8.0	4.64555	8.0	7.3443933	8.0	5.33983
8.0	5.651802	8.0	7.489602	8.0	7.2422934
8.0	5.47256	8.0	6.1906633	8.0	7.2456965
8.0	5.12542	8.0	4.606979	8.0	5.7777257
8.0	5.3886113	8.0	6.020497	8.0	5.854868
8.0	5.980791	8.0	5.046009	8.0	7.0607824
8.0	5.3874764	8.0	7.4873333	8.0	6.0227656
8.0	4.7340364	8.0	5.75844	8.0	5.9512954
8.0	4.0771933	8.0	5.2921834	8.0	5.95243
8.0	4.5752144	8.0	5.4691567	8.0	5.814028
8.0	3.4679966	8.0	4.8667665	8.0	6.213352
8.0	6.4663334	8.0	4.405048	8.0	6.886078
12.0	5.592811	12.0	9.230974	12.0	9.6314335
12.0	6.24852	12.0	6.27915	12.0	7.662038
12.0	6.8577166	12.0	8.177075	12.0	7.4623756
12.0	6.184991	12.0	7.668844	12.0	7.2933435
12.0	4.5094166	12.0	7.4011154	12.0	10.97575
12.0	5.7958765	12.0	8.696651	12.0	7.38183
12.0	4.908741	12.0	9.490762	12.0	8.156655
12.0	4.4731145	12.0	6.4867535	12.0	10.111303
12.0	4.425468	12.0	6.597929	12.0	7.99443
12.0	3.4725344	12.0	7.68813	12.0	8.549173
12.0	5.8537335	12.0	7.777751	12.0	7.9978333
12.0	5.163991	12.0	6.856582	12.0	10.533317
12.0	7.0278835	12.0	7.149269	12.0	9.662064
12.0	4.7465158	12.0	8.057959	12.0	9.032447
12.0	6.079488	12.0	6.83049	12.0	7.237756
16.0	4.782818	16.0	9.504375	16.0	9.606476
16.0	6.027303	16.0	7.910481	16.0	9.088035
16.0	5.0766387	16.0	6.0352445	16.0	11.582678
16.0	5.617769	16.0	9.827692	16.0	11.194697
16.0	4.722692	16.0	8.485644	16.0	9.698365
16.0	4.44135	16.0	9.523661	16.0	12.155572
16.0	6.315452	16.0	9.609879	16.0	11.419318
16.0	4.0749245	16.0	9.655256	16.0	10.978019
16.0	5.16626	16.0	7.8265324	16.0	12.025111
16.0	5.815162	16.0	9.713114	16.0	10.889532
16.0	5.3386955	16.0	9.435174	16.0	10.96554
16.0	3.9081612	16.0	9.469208	16.0	11.905994
16.0	6.601332	16.0	9.582652	16.0	11.706332
16.0	4.2201333	16.0	7.890061	16.0	10.596846
16.0	4.846347	16.0	8.559383	16.0	11.421587
20.0	3.841229	20.0	9.085766	20.0	12.529939
20.0	2.4186356	20.0	8.897448	20.0	12.183933
20.0	3.9648833	20.0	8.702323	20.0	14.266773
20.0	2.192881	20.0	10.002397	20.0	10.6410885
20.0	4.449291	20.0	7.6506934	20.0	13.782366
20.0	5.171932	20.0	7.139059	20.0	13.432957
20.0	4.81912	20.0	7.154941	20.0	12.4573345
20.0	5.1798735	20.0	6.6353655	20.0	15.074498
20.0	4.234881	20.0	9.707441	20.0	11.523686
20.0	5.277436	20.0	8.383544	20.0	13.75287
20.0	4.169083	20.0	7.9694724	20.0	10.616131
20.0	3.6563144	20.0	9.353495	20.0	12.458468
20.0	4.98248	20.0	9.718785	20.0	13.874255
20.0	5.4680223	20.0	9.871936	20.0	12.028515
20.0	2.9109845	20.0	9.993321	20.0	11.892381
-4.0	-3.7391288	-4.0	-2.2167044	-4.0	-2.315401
-4.0	-3.5474079	-4.0	-3.3148468	-4.0	-1.40898
-4.0	-2.7623723	-4.0	-1.5757433	-4.0	-3.1492178
-4.0	-2.979051	-4.0	-2.5003157	-4.0	-3.2513177
-4.0	-4.537778	-4.0	-2.5547688	-4.0	-2.9972022
-4.0	-3.7947166	-4.0	-3.2728722	-4.0	-2.646659
-4.0	-2.6148944	-4.0	-2.207629	-4.0	-2.4572067
-4.0	-3.8366911	-4.0	-2.7419522	-4.0	-2.5695167
-4.0	-2.4243078	-4.0	-3.8650522	-4.0	-3.6517766
-4.0	-2.258679	-4.0	-3.180982	-4.0	-2.233721
-4.0	-4.464039	-4.0	-2.9495556	-4.0	-2.979051
-4.0	-2.5899367	-4.0	-2.9393456	-4.0	-2.7532966
-4.0	-2.3312833	-4.0	-2.8145566	-4.0	-2.46061
-4.0	-2.8100188	-4.0	-2.187209	-4.0	-3.0164878
-4.0	-3.0856888	-4.0	-2.6999779	-4.0	-2.6636755
-8.0	-3.2842166	-8.0	-5.6881046	-8.0	-5.5531054
-8.0	-4.680718	-8.0	-3.418081	-8.0	-4.8894553
-8.0	-4.994959	-8.0	-4.443619	-8.0	-4.265511
-8.0	-5.2490745	-8.0	-5.486173	-8.0	-4.301813
-8.0	-3.0720756	-8.0	-4.3142924	-8.0	-4.95185
-8.0	-3.53266	-8.0	-4.388031	-8.0	-4.9098754
-8.0	-5.0528154	-8.0	-5.3681912	-8.0	-4.331309
-8.0	-3.1764445	-8.0	-5.991001	-8.0	-4.7079444
-8.0	-3.0051434	-8.0	-5.4986525	-8.0	-4.2405534
-8.0	-5.5916767	-8.0	-4.1384535	-8.0	-4.324502
-8.0	-5.515669	-8.0	-5.4453335	-8.0	-5.546299
-8.0	-5.4453335	-8.0	-4.998362	-8.0	-4.0715213
-8.0	-5.5213413	-8.0	-5.3591156	-8.0	-4.639878
-8.0	-5.005169	-8.0	-4.4470224	-8.0	-4.132781
-8.0	-3.7742968	-8.0	-3.9932444	-8.0	-5.220713
-12.0	-4.0420256	-12.0	-8.062497	-12.0	-6.7193146
-12.0	-6.40167	-12.0	-6.9110355	-12.0	-6.236041
-12.0	-4.1804276	-12.0	-4.886052	-12.0	-5.3591156
-12.0	-5.5735254	-12.0	-7.098219	-12.0	-6.242848
-12.0	-4.6160545	-12.0	-7.19805	-12.0	-7.337587
-12.0	-4.7975655	-12.0	-6.508308	-12.0	-7.7630033
-12.0	-2.7941368	-12.0	-7.8651032	-12.0	-6.5355344
-12.0	-5.5383577	-12.0	-8.696651	-12.0	-6.5026355
-12.0	-3.3624933	-12.0	-8.000102	-12.0	-6.1146555
-12.0	-2.9336734	-12.0	-7.765272	-12.0	-7.8276668
-12.0	-3.8990855	-12.0	-8.440267	-12.0	-8.620644
-12.0	-3.3046367	-12.0	-5.163991	-12.0	-5.9410853
-12.0	-3.6710622	-12.0	-5.274032	-12.0	-7.6257358
-12.0	-4.8576913	-12.0	-7.7959023	-12.0	-8.848666
-12.0	-4.096479	-12.0	-6.6943564	-12.0	-7.804978
-16.0	-5.9059176	-16.0	-10.341596	-16.0	-7.76981
-16.0	-4.9268923	-16.0	-8.776062	-16.0	-8.255352
-16.0	-5.2025623	-16.0	-8.119219	-16.0	-10.693274
-16.0	-5.091387	-16.0	-6.451586	-16.0	-8.061362
-16.0	-3.6438355	-16.0	-8.237201	-16.0	-10.110168
-16.0	-5.5077276	-16.0	-9.244588	-16.0	-8.551442
-16.0	-6.093101	-16.0	-7.0471687	-16.0	-9.247992
-16.0	-5.346637	-16.0	-7.2093945	-16.0	-9.512317
-16.0	-5.2331924	-16.0	-9.194673	-16.0	-9.7800455
-16.0	-3.1821167	-16.0	-6.9053636	-16.0	-7.82086
-16.0	-4.6126513	-16.0	-8.19863	-16.0	-9.94454
-16.0	-4.6160545	-16.0	-8.111278	-16.0	-6.0193624
-16.0	-5.171932	-16.0	-6.465199	-16.0	-7.460107
-16.0	-4.8452125	-16.0	-6.7953224	-16.0	-6.403939
-16.0	-5.6018867	-16.0	-9.282024	-16.0	-9.202613
-20.0	-4.160008	-20.0	-6.875868	-20.0	-10.095421
-20.0	-3.5927856	-20.0	-8.091992	-20.0	-8.8452635
-20.0	-3.7005577	-20.0	-8.875894	-20.0	-9.470343
-20.0	-3.443039	-20.0	-6.7556167	-20.0	-10.430082
-20.0	-4.394838	-20.0	-8.037539	-20.0	-9.584921
-20.0	-3.7209778	-20.0	-10.2792015	-20.0	-9.657526
-20.0	-2.8928332	-20.0	-8.264428	-20.0	-10.880457
-20.0	-3.55308	-20.0	-5.5553746	-20.0	-12.204353
-20.0	-4.0851345	-20.0	-7.588299	-20.0	-10.3121
-20.0	-4.1815624	-20.0	-8.026195	-20.0	-9.836768
-20.0	-4.1055546	-20.0	-6.9212456	-20.0	-8.753373
-20.0	-4.334712	-20.0	-7.4419556	-20.0	-11.132303
-20.0	-4.324502	-20.0	-9.706306	-20.0	-12.086371
-20.0	-5.158319	-20.0	-6.9904466	-20.0	-8.957573
-20.0	-5.0698323	-20.0	-6.796457	-20.0	-10.542392
