# Supplementary material for: Neural structure of a sensory decoder for motor control
Source: Nat Commun. 2022 Apr 5;13:1829. doi: 10.1038/s41467-022-29457-4 (PMC8983777; doi:10.1038/s41467-022-29457-4)
Supplement: Supplementary file 4 — Source Data [file 41467_2022_29457_MOESM4_ESM.zip › csv/SF2a.csv]

Left pursuit				Right pursuit
2 deg	6 deg	20 deg		2deg	6deg	20deg
0.2835806	0.15808217	0.13512625		0.18573992	0.15229243	0.116550624
0.20982565	0.15764776	0.10268552		0.17525686	0.13542762	0.11247823
0.21143988	0.1530066	0.08269138		0.17092183	0.11740737	0.08838689
0.17089613	0.13928519	0.08463746		0.16416214	0.09082332	0.07117875
0.17808656	0.11727051	0.09349751		0.17344299	0.0843111	0.07127004
