# Supplementary material for: Neural structure of a sensory decoder for motor control
Source: Nat Commun. 2022 Apr 5;13:1829. doi: 10.1038/s41467-022-29457-4 (PMC8983777; doi:10.1038/s41467-022-29457-4)
Supplement: Supplementary file 4 — Source Data [file 41467_2022_29457_MOESM4_ESM.zip › csv/SF3c.csv]

Gain: 0.3	Gain: 0.3	Gain: 0.6	Gain: 0.6	Gain: 0.9	Gain: 0.9
x	y	x	y	x	y
1.2310725	0.11518621	2.4255178	0.108885065	3.6311984	0.21049134
2.3836825	0.41880545	4.890836	0.49204654	7.4564013	0.8934283
3.7023394	0.9701998	7.2619557	1.4497789	10.908094	1.7847382
4.8249793	2.2248614	9.5408945	2.1303349	14.580343	2.8530362
5.218346	1.833858	11.05991	1.9060748	16.737118	2.7048664
