# Supplementary material for: Neural structure of a sensory decoder for motor control
Source: Nat Commun. 2022 Apr 5;13:1829. doi: 10.1038/s41467-022-29457-4 (PMC8983777; doi:10.1038/s41467-022-29457-4)
Supplement: Supplementary file 4 — Source Data [file 41467_2022_29457_MOESM4_ESM.zip › csv/SF3d.csv]

Gain: 0.3	Gain: 0.3	Gain: 0.6	Gain: 0.6	Gain: 0.9	Gain: 0.9
x	y	x	y	x	y
1.2230716	0.014775065	2.3956301	0.07252949	3.7400837	0.14060159
2.4710684	0.0666955	4.937055	0.2775629	7.3639674	0.5012795
3.6042447	0.090603024	7.232571	0.41836032	11.069307	1.2226002
4.8074927	0.17729141	9.521801	0.67205364	14.470389	1.6080127
5.5309772	0.048524346	10.942996	0.19524075	16.408588	0.7072607
