# Supplementary material for: Neural structure of a sensory decoder for motor control
Source: Nat Commun. 2022 Apr 5;13:1829. doi: 10.1038/s41467-022-29457-4 (PMC8983777; doi:10.1038/s41467-022-29457-4)
Supplement: Supplementary file 4 — Source Data [file 41467_2022_29457_MOESM4_ESM.zip › csv/SF4a.csv]

Left pursuit							Right pursuit
2deg	2deg	6deg	6deg	20deg	20deg		2deg	2deg	6deg	6deg	20deg	20deg
x	y	x	y	x	y		x	y	x	y	x	y
-3.7124906	0.40981805	-3.8144798	0.65606225	-3.9682462	0.19982287		4.497032	0.5922489	4.1648126	0.35297722	4.1702633	0.34729174
-6.2088876	0.83296835	-7.1228714	0.6941905	-7.3813004	0.47619492		6.266209	0.6281803	7.658733	0.9771985	7.3847866	0.50252986
-6.863828	1.237524	-9.942355	1.546239	-10.395089	1.1138724		7.815288	0.8849072	10.595031	1.1073774	10.683453	1.0979763
-7.1760345	2.4425652	-12.542122	1.3631768	-12.552002	1.1538055		8.011028	1.8859458	12.714205	1.8156923	13.315405	1.0011935
-5.66655	1.989582	-13.641892	3.7647784	-14.486183	1.4092717		6.9176073	1.9242481	14.162278	2.6687908	15.140377	1.4231782
