# Supplementary material for: Neural structure of a sensory decoder for motor control
Source: Nat Commun. 2022 Apr 5;13:1829. doi: 10.1038/s41467-022-29457-4 (PMC8983777; doi:10.1038/s41467-022-29457-4)
Supplement: Supplementary file 4 — Source Data [file 41467_2022_29457_MOESM4_ESM.zip › csv/SF4b.csv]

Left pursuit							Right pursuit
2deg	2deg	6deg	6deg	20deg	20deg		2deg	2deg	6deg	6deg	20deg	20deg
x	y	x	y	x	y		x	y	x	y	x	y
-3.0852058	0.47495142	-2.7999349	0.3789271	-2.7161047	0.35458094		3.5014174	0.5001052	3.3612218	0.39621717	3.5181959	0.45072085
-4.5478826	0.77012825	-4.9883003	0.56167626	-4.654485	0.60958123		5.000452	0.7785069	5.5738497	0.85251015	6.1588535	0.58016896
-5.079183	0.9832788	-6.812107	0.94192195	-6.830041	0.73304856		5.5504365	1.1032332	7.6911826	1.2779019	8.865564	1.0403193
-4.586202	0.9147618	-7.969386	1.4820551	-8.810219	1.3331083		5.078015	1.1600263	8.965042	1.325268	11.093911	1.2824005
-3.7373319	0.743311	-8.65184	1.7386363	-10.502165	1.2141883		4.5524197	1.0199081	9.336618	1.8530848	13.327641	2.1663437
