# Supplementary material for: Neural structure of a sensory decoder for motor control
Source: Nat Commun. 2022 Apr 5;13:1829. doi: 10.1038/s41467-022-29457-4 (PMC8983777; doi:10.1038/s41467-022-29457-4)
Supplement: Supplementary file 4 — Source Data [file 41467_2022_29457_MOESM4_ESM.zip › csv/SF4c.csv]

x	y
0.459572	0.31365836
0.76703167	0.46977025
0.80350846	0.7210121
0.459572	0.27694812
0.76703167	0.3986736
0.80350846	0.7446842
0.31093332	0.32956666
0.51992214	0.48097965
0.62187225	0.71860296
0.31093332	0.31543916
0.51992214	0.45769203
0.62187225	0.7264685
