# Supplementary material for: Neural structure of a sensory decoder for motor control
Source: Nat Commun. 2022 Apr 5;13:1829. doi: 10.1038/s41467-022-29457-4 (PMC8983777; doi:10.1038/s41467-022-29457-4)
Supplement: Supplementary file 4 — Source Data [file 41467_2022_29457_MOESM4_ESM.zip › csv/SF5a.csv]

x	y	z
0.01	0.0	0.0106320605
0.13375	0.0	0.012597323
0.2575	0.0	0.014534954
0.38125	0.0	0.0164569
0.505	0.0	0.018368393
0.62875	0.0	0.020270469
0.7525	0.0	0.02216307
0.87625	0.0	0.024044758
1.0	0.0	0.025913786
0.01	0.0125	0.010599857
0.13375	0.0125	0.012539414
0.2575	0.0125	0.014455648
0.38125	0.0125	0.016358975
0.505	0.0125	0.018253917
0.62875	0.0125	0.020141099
0.7525	0.0125	0.022020187
0.87625	0.0125	0.023889584
1.0	0.0125	0.02574735
0.01	0.025	0.010567606
0.13375	0.025	0.01248151
0.2575	0.025	0.014376382
0.38125	0.025	0.01626112
0.505	0.025	0.018139532
0.62875	0.025	0.020011837
0.7525	0.025	0.021877423
0.87625	0.025	0.023734538
1.0	0.025	0.025581041
0.01	0.0375	0.010535311
0.13375	0.0375	0.01242361
0.2575	0.0375	0.014297155
0.38125	0.0375	0.016163332
0.505	0.0375	0.018025238
0.62875	0.0375	0.019882683
0.7525	0.0375	0.021734776
0.87625	0.0375	0.023579614
1.0	0.0375	0.025414856
0.01	0.05	0.010502968
0.13375	0.05	0.012365715
0.2575	0.05	0.014217965
0.38125	0.05	0.01606561
0.505	0.05	0.017911034
0.62875	0.05	0.019753631
0.7525	0.05	0.021592245
0.87625	0.05	0.023424808
1.0	0.05	0.02524879
0.01	0.0625	0.01047058
0.13375	0.0625	0.012307822
0.2575	0.0625	0.014138811
0.38125	0.0625	0.015967952
0.505	0.0625	0.017796911
0.62875	0.0625	0.019624684
0.7525	0.0625	0.021449827
0.87625	0.0625	0.023270119
1.0	0.0625	0.025082838
0.01	0.075	0.010438145
0.13375	0.075	0.012249931
0.2575	0.075	0.014059689
0.38125	0.075	0.015870353
0.505	0.075	0.017682873
0.62875	0.075	0.019495832
0.7525	0.075	0.021307515
0.87625	0.075	0.02311554
1.0	0.075	0.024916993
0.01	0.0875	0.010405665
0.13375	0.0875	0.012192041
0.2575	0.0875	0.013980601
0.38125	0.0875	0.015772812
0.505	0.0875	0.017568914
0.62875	0.0875	0.019367076
0.7525	0.0875	0.021165308
0.87625	0.0875	0.022961069
1.0	0.0875	0.024751253
0.01	0.1	0.010373142
0.13375	0.1	0.012134152
0.2575	0.1	0.013901545
0.38125	0.1	0.015675329
0.505	0.1	0.017455032
0.62875	0.1	0.019238414
0.7525	0.1	0.021023203
0.87625	0.1	0.022806702
1.0	0.1	0.02458562
