# Supplementary material for: Neural structure of a sensory decoder for motor control
Source: Nat Commun. 2022 Apr 5;13:1829. doi: 10.1038/s41467-022-29457-4 (PMC8983777; doi:10.1038/s41467-022-29457-4)
Supplement: Supplementary file 4 — Source Data [file 41467_2022_29457_MOESM4_ESM.zip › csv/SF5b.csv]

x	y	z
0.0	0.0	0.01488573
0.0625	0.0	0.015632216
0.125	0.0	0.016360229
0.1875	0.0	0.017133685
0.25	0.0	0.01774296
0.3125	0.0	0.018345322
0.375	0.0	0.019499127
0.4375	0.0	0.021467127
0.5	0.0	0.023915319
0.0	0.0125	0.014818079
0.0625	0.0125	0.015560441
0.125	0.0125	0.01628318
0.1875	0.0125	0.017050708
0.25	0.0125	0.017651627
0.3125	0.0125	0.018240055
0.375	0.0125	0.019371387
0.4375	0.0125	0.021306194
0.5	0.0125	0.023724357
0.0	0.025	0.014750445
0.0625	0.025	0.015488696
0.125	0.025	0.016206171
0.1875	0.025	0.016967788
0.25	0.025	0.017560365
0.3125	0.025	0.018134812
0.375	0.025	0.019243652
0.4375	0.025	0.021145383
0.5	0.025	0.023533678
0.0	0.0375	0.0146828275
0.0625	0.0375	0.015416982
0.125	0.0375	0.016129196
0.1875	0.0375	0.016884923
0.25	0.0375	0.01746917
0.3125	0.0375	0.01802959
0.375	0.0375	0.019115923
0.4375	0.0375	0.020984687
0.5	0.0375	0.023343278
0.0	0.05	0.014615226
0.0625	0.05	0.015345293
0.125	0.05	0.016052257
0.1875	0.05	0.016802112
0.25	0.05	0.01737804
0.3125	0.05	0.017924383
0.375	0.05	0.018988194
0.4375	0.05	0.020824106
0.5	0.05	0.023153154
0.0	0.0625	0.014547637
0.0625	0.0625	0.015273632
0.125	0.0625	0.015975356
0.1875	0.0625	0.016719354
0.25	0.0625	0.017286967
0.3125	0.0625	0.017819192
0.375	0.0625	0.018860463
0.4375	0.0625	0.020663638
0.5	0.0625	0.0229633
0.0	0.075	0.014480061
0.0625	0.075	0.015201995
0.125	0.075	0.01589849
0.1875	0.075	0.016636647
0.25	0.075	0.017195957
0.3125	0.075	0.017714009
0.375	0.075	0.018732727
0.4375	0.075	0.020503275
0.5	0.075	0.02277371
0.0	0.0875	0.014412497
0.0625	0.0875	0.015130381
0.125	0.0875	0.015821652
0.1875	0.0875	0.01655399
0.25	0.0875	0.017105002
0.3125	0.0875	0.017608834
0.375	0.0875	0.018604986
0.4375	0.0875	0.020343019
0.5	0.0875	0.02258438
0.0	0.1	0.014344944
0.0625	0.1	0.015058791
0.125	0.1	0.015744846
0.1875	0.1	0.01647138
0.25	0.1	0.017014103
0.3125	0.1	0.017503662
0.375	0.1	0.018477235
0.4375	0.1	0.020182865
0.5	0.1	0.022395309
