# Supplementary material for: Neural structure of a sensory decoder for motor control
Source: Nat Commun. 2022 Apr 5;13:1829. doi: 10.1038/s41467-022-29457-4 (PMC8983777; doi:10.1038/s41467-022-29457-4)
Supplement: Supplementary file 4 — Source Data [file 41467_2022_29457_MOESM4_ESM.zip › csv/SF5c.csv]

x	y	z
0.01	0.0	0.008992499
0.13375	0.0	0.0105305575
0.2575	0.0	0.011996107
0.38125	0.0	0.01340113
0.505	0.0	0.014756223
0.62875	0.0	0.016069604
0.7525	0.0	0.017350096
0.87625	0.0	0.018603887
1.0	0.0	0.019837342
0.01	0.0625	0.009666101
0.13375	0.0625	0.01120451
0.2575	0.0625	0.012668825
0.38125	0.0625	0.014079491
0.505	0.0625	0.01545048
0.62875	0.0625	0.016792914
0.7525	0.0625	0.01811358
0.87625	0.0625	0.01941918
1.0	0.0625	0.020713346
0.01	0.125	0.009957552
0.13375	0.125	0.011668604
0.2575	0.125	0.01325978
0.38125	0.125	0.014762314
0.505	0.125	0.016203623
0.62875	0.125	0.01760474
0.7525	0.125	0.018980436
0.87625	0.125	0.020341113
1.0	0.125	0.02169322
0.01	0.1875	0.010822341
0.13375	0.1875	0.012464203
0.2575	0.1875	0.013980422
0.38125	0.1875	0.015429208
0.505	0.1875	0.016850237
0.62875	0.1875	0.018263701
0.7525	0.1875	0.01968673
0.87625	0.1875	0.021129897
1.0	0.1875	0.022593848
0.01	0.25	0.011423169
0.13375	0.25	0.012776074
0.2575	0.25	0.014190767
0.38125	0.25	0.015675092
0.505	0.25	0.017220324
0.62875	0.25	0.018812593
0.7525	0.25	0.020442326
0.87625	0.25	0.02209693
1.0	0.25	0.023766914
0.01	0.3125	0.010666835
0.13375	0.3125	0.012413201
0.2575	0.3125	0.014192713
0.38125	0.3125	0.016004637
0.505	0.3125	0.017845664
0.62875	0.3125	0.019711515
0.7525	0.3125	0.021595431
0.87625	0.3125	0.023492197
1.0	0.3125	0.025397666
0.01	0.375	0.010553322
0.13375	0.375	0.012547858
0.2575	0.375	0.014624127
0.38125	0.375	0.016753735
0.505	0.375	0.01891621
0.62875	0.375	0.021096345
0.7525	0.375	0.023283744
0.87625	0.375	0.025469223
1.0	0.375	0.02764913
0.01	0.4375	0.011216247
0.13375	0.4375	0.01348787
0.2575	0.4375	0.015846739
0.38125	0.4375	0.018267926
0.505	0.4375	0.020731626
0.62875	0.4375	0.023222107
0.7525	0.4375	0.02572249
0.87625	0.4375	0.028220726
1.0	0.4375	0.030704562
0.01	0.5	0.011227268
0.13375	0.5	0.014198641
0.2575	0.5	0.017203271
0.38125	0.5	0.020218853
0.505	0.5	0.023227453
0.62875	0.5	0.026212208
0.7525	0.5	0.029158717
0.87625	0.5	0.03205358
1.0	0.5	0.034886498
