# Supplementary material for: Neural structure of a sensory decoder for motor control
Source: Nat Commun. 2022 Apr 5;13:1829. doi: 10.1038/s41467-022-29457-4 (PMC8983777; doi:10.1038/s41467-022-29457-4)
Supplement: Supplementary file 4 — Source Data [file 41467_2022_29457_MOESM4_ESM.zip › csv/SF5d.csv]

Gain var = 0.16	Gain var = 0
0.7781714	0.09000351
0.7812822	0.09674477
0.9252732	0.117806554
0.95066804	0.11752676
0.9664022	0.11724683
0.87036836	0.116966754
0.8726055	0.11668653
0.89667004	0.116406165
0.9389525	0.11612565
0.94898075	0.11584498
0.85247684	0.11556415
0.9265816	0.12583895
0.7980966	0.09672383
1.0044198	0.12554002
1.0073016	0.12524097
0.93047947	0.12494177
1.0478671	0.12464246
0.98177177	0.124343015
0.94932175	0.12404345
0.984768	0.123743735
0.9150107	0.12344388
1.0170538	0.12905864
0.9730624	0.12873411
0.77435344	0.096702896
1.0737401	0.12840961
0.95553195	0.12808512
1.0757675	0.12776068
1.0372697	0.12743624
0.97724825	0.12711182
1.0367898	0.12678741
0.9856604	0.12646301
1.0085708	0.12607163
1.0355551	0.12558949
1.0957274	0.1251062
0.8163859	0.09668196
1.0820109	0.12462176
1.0981698	0.124136105
1.1414107	0.12364922
1.1199079	0.12316108
1.0272814	0.12267166
1.0630969	0.122180924
1.1716071	0.12821616
1.1976119	0.12753543
1.0714046	0.12685315
1.1227363	0.12616928
0.79392916	0.09666102
1.0980206	0.12548383
1.1230558	0.1247968
1.031201	0.1241082
0.9440927	0.12341805
1.0549864	0.12272635
1.2194709	0.1393037
1.1637805	0.13819717
1.2637974	0.13709077
1.128245	0.1359845
1.1277817	0.13487832
0.822746	0.09664008
1.0722882	0.13377227
1.103811	0.1326663
1.1500885	0.13156047
1.112414	0.13045478
1.2431561	0.14815992
1.3174603	0.14660846
1.2558129	0.1450605
1.2555943	0.14351603
1.1789322	0.14197505
1.164626	0.14043747
0.78364235	0.09661914
1.1781917	0.13890322
1.1902095	0.13737233
1.193172	0.13584477
0.92767775	0.12163979
0.87115693	0.121220514
0.90280414	0.12080107
0.92505324	0.120381445
0.9448035	0.11996166
0.8967356	0.119541705
0.8395753	0.11912157
0.81918097	0.09659819
0.94086885	0.11870123
0.82288617	0.11828067
0.9220716	0.12846558
0.9185798	0.12802154
0.9979942	0.12757738
0.95833284	0.1271331
0.9115785	0.1266887
0.98073804	0.12624416
0.9154241	0.12579946
0.93287206	0.12535465
0.7298519	0.09657725
0.88974345	0.124909684
1.0229806	0.13454333
1.01967	0.13405734
0.95290935	0.13357116
0.97238284	0.13308485
0.9250985	0.13259837
0.9902171	0.13211171
0.9484238	0.13162486
1.0035014	0.13113785
0.9534567	0.13065065
0.767478	0.09967122
1.1723183	0.14188182
1.0502105	0.14136244
1.11266	0.14084306
1.0146306	0.1403237
1.0542674	0.13980432
1.07833	0.13928492
1.0360476	0.13876545
1.0062411	0.13824594
0.98776245	0.13772635
1.1931537	0.14421412
0.7336284	0.08998389
0.79901195	0.0996473
1.1253846	0.14363693
1.1392592	0.14306
1.1263534	0.14248332
1.1145213	0.14190689
1.1034753	0.14133067
1.0439658	0.1407547
1.1467177	0.14017895
1.1262755	0.1396034
1.1562253	0.1448403
1.2229327	0.14411314
0.82898843	0.099623375
1.1401404	0.14338553
1.1426063	0.14265743
1.1998937	0.14192884
1.1844146	0.14119975
1.152382	0.14047012
1.0946044	0.13973993
1.2074332	0.13900915
1.1925944	0.15004444
1.224167	0.14909443
1.2928588	0.14814413
0.8947396	0.09959945
1.1991795	0.14719349
1.2376958	0.1462425
1.2675968	0.14529113
1.2620568	0.14433937
1.2055813	0.14338723
1.1143858	0.14243467
1.3277012	0.1637437
1.3241023	0.16242199
1.3019152	0.16110146
1.2846851	0.15978205
0.7912308	0.09957553
1.3484712	0.15846378
1.2818087	0.15714657
1.23213	0.1558304
1.2540054	0.1545153
1.1954029	0.15320121
1.4003938	0.17877275
1.4407403	0.17707998
1.4577339	0.17539059
1.3426417	0.17370456
1.365317	0.17202182
0.8094448	0.099551596
1.3684138	0.17034236
1.3515911	0.1686661
1.2906564	0.16699305
1.1647074	0.16532318
1.0160214	0.13632771
0.97781754	0.13574892
0.9496483	0.13517001
1.0599353	0.134591
1.0296636	0.13401183
0.9434472	0.13343251
0.8116379	0.099527664
0.97433966	0.13285299
1.0130162	0.13227329
1.0416143	0.13169341
1.017878	0.14324908
1.0335947	0.1426356
0.99953985	0.1420221
1.0598547	0.14140859
0.99998796	0.14079505
1.0371232	0.14018145
0.9636561	0.1395678
0.7996929	0.09950373
0.9889852	0.1389541
0.9935644	0.13834034
1.0601101	0.15027897
1.0483723	0.14961497
1.0957712	0.14895102
1.1070995	0.1482871
1.1430203	0.14762317
1.0231676	0.14695923
1.0391153	0.14629526
1.0107571	0.14563128
0.8221276	0.0994798
1.0795565	0.14496723
1.1862994	0.15714002
1.181983	0.15642738
1.1635034	0.15571506
1.0798404	0.15500303
1.1335157	0.15429126
1.1571064	0.15357973
1.1765132	0.15286845
1.0852764	0.15215737
1.0589892	0.15144648
0.9007919	0.10832721
1.2329694	0.15993534
1.1584609	0.15913804
1.2030774	0.15834127
1.1563307	0.15754502
1.1739699	0.15674928
1.3253	0.15595406
1.1583333	0.15515931
1.1722394	0.15436497
1.1474029	0.15357107
1.3303092	0.163792
0.8600179	0.10830127
1.2748917	0.1628553
1.1972349	0.16191879
1.2202166	0.16098242
1.2356867	0.16004615
1.2086343	0.15910995
1.2639711	0.15817377
1.2081419	0.1572376
1.2092148	0.15630142
1.364118	0.172234
1.3263004	0.17105891
0.7935281	0.089964256
0.89120567	0.108275324
1.2803745	0.16988428
1.2683811	0.16871005
1.2937104	0.1675362
1.3559486	0.1663627
1.3228024	0.16518949
1.1657859	0.1640166
1.2344363	0.16284396
1.344235	0.1887068
1.3140234	0.18719606
1.3882506	0.18568698
0.8686857	0.108249374
1.3595232	0.18417959
1.3776953	0.18267387
1.3959849	0.18116976
1.2968564	0.17966722
1.3493971	0.17816626
1.301207	0.1766668
1.4830418	0.20945708
1.5264943	0.20763256
1.5999535	0.20581126
1.3944991	0.20399317
0.91325855	0.108223416
1.4569027	0.20217821
1.5050645	0.20036635
1.449352	0.19855751
1.4466611	0.1967517
1.4200118	0.19494887
1.1178181	0.15045044
1.0988704	0.1497284
1.1000102	0.1490064
1.0394646	0.14828438
1.038491	0.14756234
0.87219346	0.108197466
1.0775594	0.14684026
1.0595694	0.14611815
0.9981551	0.14539598
0.990123	0.14467373
1.1194441	0.15756817
1.1093001	0.15680198
1.1093911	0.15603594
1.0936509	0.15527008
1.0772183	0.15450434
1.0708964	0.15373875
0.90267426	0.10817151
1.0813957	0.1529733
1.0744038	0.15220794
1.0933682	0.1514427
1.1838523	0.16532958
1.1493387	0.16450565
1.1669691	0.163682
1.1513125	0.16285859
1.1994238	0.16203544
1.1297632	0.16121253
1.1343693	0.16038987
0.89172953	0.10814554
1.1248797	0.1595674
1.0172645	0.1587451
1.3055468	0.17204642
1.2173314	0.17115907
1.2115399	0.17027234
1.1362715	0.16938615
1.162124	0.16850053
1.1688647	0.16761547
1.0908023	0.16673096
1.2097464	0.16584691
0.8758831	0.108119585
1.1697723	0.16496338
1.2960492	0.17615736
1.2422453	0.1751671
1.280859	0.17417763
1.2817335	0.17318891
1.2406116	0.17220092
1.22877	0.17121364
1.2608883	0.17022699
1.2605197	0.16924101
1.2338456	0.16825567
0.9817493	0.11434025
1.3933338	0.18294267
1.2752607	0.18181975
1.3848393	0.18069749
1.2436577	0.17957585
1.3976607	0.17845479
1.3275386	0.17733428
1.3084424	0.17621432
1.3032876	0.17509484
1.3065565	0.17397584
1.5143694	0.19462599
0.92619795	0.11431312
1.3328077	0.19325802
1.3867476	0.19189097
1.38424	0.19052482
1.3550378	0.1891595
1.2909523	0.18779494
1.4001296	0.18643111
1.3226839	0.18506801
1.4176587	0.1837056
1.5138953	0.214007
1.5204113	0.21232983
1.0469261	0.114285976
1.4768213	0.21065462
1.478472	0.20898136
1.5257581	0.20731004
1.4202619	0.2056406
1.3884046	0.20397294
1.4450933	0.20230708
1.3990713	0.20064296
1.7351178	0.24002771
1.5803862	0.23808265
1.6631839	0.23614055
0.67661315	0.08994462
0.9372166	0.11425883
1.6925172	0.23420137
1.5626055	0.23226507
1.6725545	0.23033161
1.502177	0.22840095
1.6119212	0.22647303
1.4751941	0.22454783
1.1080692	0.16410726
1.0839266	0.16325404
1.0927229	0.16240102
1.0556303	0.1615482
1.0023391	0.11423169
1.1049153	0.16069552
1.0354693	0.15984298
1.0872358	0.15899062
1.1264957	0.1581384
1.1352799	0.15728627
1.1848884	0.17154989
1.159777	0.17064385
1.2339785	0.16973819
1.1175271	0.1688329
1.1642678	0.16792797
1.0134437	0.11420455
1.1356701	0.1670234
1.1710931	0.16611917
1.1661265	0.16521525
1.1058036	0.16431162
1.3007189	0.17992416
1.2510612	0.17895378
1.2326125	0.17798398
1.1959558	0.1770146
1.2181803	0.17604573
1.2617809	0.17507741
0.9615769	0.1141774
1.1672169	0.17410956
1.2259696	0.17314218
1.2308321	0.17217526
1.3246039	0.18681574
1.2907811	0.18576907
1.2362127	0.18472327
1.338861	0.18367834
1.2891765	0.18263425
1.2068934	0.181591
1.3346394	0.18054856
0.93331367	0.114150256
1.222328	0.17950691
1.3291054	0.17846602
1.3706132	0.19276294
1.3070983	0.19160153
1.3734761	0.19044109
1.3468137	0.18928161
1.2810159	0.18812303
1.365046	0.18696529
1.282269	0.18580842
1.3727734	0.18465236
0.98624367	0.114123106
1.30554	0.18349713
1.4006006	0.20226964
1.4976188	0.20097883
1.3921233	0.19968902
1.4416764	0.19840014
1.3294498	0.19711217
1.3164723	0.19582511
1.3863764	0.19453892
1.3022339	0.19325352
1.4179134	0.1919689
1.0491881	0.10738073
1.496903	0.21710029
1.5508919	0.21556349
1.5394144	0.21402785
1.4969805	0.21249339
1.4926031	0.21095997
1.4605844	0.2094276
1.4384712	0.20789623
1.4055806	0.20636582
1.4324296	0.20483634
1.6160208	0.23949574
1.0585749	0.10720729
1.6207244	0.23767237
1.5917966	0.2358511
1.5607775	0.23403186
1.4648771	0.2322146
1.633435	0.23039933
1.5374491	0.22858587
1.5384976	0.22677429
1.4935069	0.22496447
1.7753078	0.27031657
1.6541579	0.26826185
1.0114645	0.10703191
1.669548	0.26620984
1.7357202	0.26416042
1.7146813	0.26211363
1.6870815	0.26006934
1.7702677	0.25802752
1.6876028	0.25598818
1.6715517	0.25395125
1.1997827	0.17739798
1.1037595	0.17642285
1.1641688	0.17544813
1.0414066	0.106854536
1.1796075	0.1744738
1.1199336	0.17349981
1.1772165	0.17252618
1.1474712	0.17155287
1.0670414	0.17057985
1.107982	0.16960716
1.227309	0.18527086
1.2791152	0.18423574
1.2484472	0.18320124
1.2241453	0.18216734
0.7497451	0.08992499
0.98323685	0.10667517
1.245909	0.181134
1.220609	0.1801012
1.2711141	0.1790689
1.2111188	0.17803709
1.1300157	0.17700578
1.3277724	0.19422065
1.2663888	0.19311474
1.3151785	0.19200967
1.2746477	0.19090536
1.2698576	0.18980181
0.9545128	0.10649376
1.3078568	0.18869907
1.2785537	0.18759705
1.323315	0.18649572
1.1769239	0.18539508
1.3829509	0.20163362
1.3722138	0.20043965
1.3820478	0.1992467
1.2879059	0.19805479
1.3528087	0.19686393
1.3009287	0.19567409
1.0646803	0.10631027
1.3937806	0.19448523
1.2993444	0.19329734
1.2844298	0.19211037
1.4949447	0.20966922
1.4760641	0.2083552
1.4958255	0.2070423
1.3835622	0.20573053
1.3710952	0.20441982
1.3851848	0.20311013
1.4199336	0.20180145
1.0245963	0.10612464
1.4744319	0.20049374
1.3822689	0.19918694
1.5630229	0.22172032
1.5372669	0.22027618
1.555436	0.21883316
1.4807204	0.21739136
1.5050968	0.2159507
1.476975	0.21451113
1.4583477	0.21307255
1.4627393	0.21163501
0.98839325	0.10593682
1.3974843	0.21019849
1.7222016	0.23956993
1.7451075	0.23788387
1.5485715	0.23619913
1.5239307	0.23451567
1.5717531	0.23283343
1.4810423	0.23115242
1.5333029	0.22947258
1.5703346	0.22779381
1.6185435	0.22611612
1.0504068	0.10694302
1.8594745	0.26501554
1.748397	0.2630634
1.7340262	0.2611132
1.7330834	0.25916496
1.7348456	0.25721863
1.6320771	0.25527424
1.706603	0.2533316
1.6629113	0.2513908
1.6279327	0.24945177
1.9232321	0.3001782
1.0210571	0.10660009
1.9059558	0.29802516
1.8899965	0.29587445
1.8444017	0.293726
1.8445195	0.2915798
1.8724986	0.28943586
1.8502178	0.28729406
1.7872279	0.2851543
1.7565417	0.2830166
1.3031353	0.19038668
1.2556856	0.18929844
1.0141405	0.10625302
1.302831	0.18821082
1.2305856	0.18712372
1.2221115	0.18603714
1.2448312	0.1849511
1.2662784	0.18386555
1.2349842	0.1827805
1.2381936	0.181696
1.2967875	0.19880639
1.2831702	0.19765103
1.3159504	0.1964964
1.0688602	0.105901845
1.3048334	0.19534256
1.2208296	0.19418941
1.2627968	0.19303699
1.2993516	0.19188528
1.2032228	0.19073427
1.2596766	0.18958391
1.3648971	0.20832816
1.4317452	0.20709662
1.4151045	0.20586611
1.312764	0.20463657
0.9497049	0.1055466
1.3158523	0.20340802
1.3254021	0.20218046
1.2763833	0.20095372
1.316385	0.19972782
1.3789285	0.19850275
1.5402361	0.21660474
1.4260232	0.2152756
1.483825	0.2139477
1.3755599	0.21262091
1.427158	0.21129525
0.76965064	0.08990536
0.97476745	0.10518735
1.4617664	0.2099707
1.3528054	0.20864728
1.3952357	0.20732494
1.3142712	0.20600359
1.4861231	0.22676341
1.5171471	0.2253122
1.4728265	0.22386222
1.4902325	0.22241339
1.4794459	0.22096573
1.466951	0.21951914
0.9931242	0.1048241
1.4117905	0.21807358
1.4104	0.21662888
1.431946	0.2151852
1.6112788	0.24124753
1.5847918	0.23966323
1.5825984	0.23808022
1.5729592	0.2364985
1.5678996	0.23491803
1.5181795	0.2333387
1.5565351	0.2317605
0.9580653	0.104456976
1.585054	0.23018347
1.5671302	0.22860755
1.6783619	0.2619555
1.6463187	0.26013654
1.7224374	0.25831902
1.6934159	0.25650287
1.6169492	0.25468802
1.6092718	0.25287446
1.5785354	0.2510621
1.6228468	0.24925084
0.9851126	0.104086
1.6013032	0.24744062
1.9572103	0.29045418
1.9129963	0.28838822
1.8536197	0.2863242
1.8077093	0.284262
1.6272421	0.28220153
1.7416753	0.28014278
1.7529606	0.27808568
1.7784355	0.27603024
1.6562129	0.27397642
1.0928335	0.115620285
2.028965	0.32948166
2.0288956	0.32724068
1.9426665	0.32500172
1.9826014	0.3227647
1.9819697	0.3205296
1.9820018	0.31829637
2.0475054	0.3160649
1.8947107	0.3138352
2.0293298	0.31160718
1.3183429	0.20314799
1.1437538	0.11476001
1.3096795	0.20195259
1.3674225	0.200758
1.265541	0.19956414
1.2899822	0.19837107
1.2187952	0.19717868
1.1951716	0.19598696
1.1658301	0.1947959
1.2958622	0.19360551
1.3472209	0.2121954
1.39852	0.21092774
1.0283848	0.11389789
1.4852575	0.20966104
1.4312024	0.20839529
1.3459115	0.20713049
1.3277334	0.20586658
1.3407859	0.20460352
1.3354176	0.20334125
1.3564042	0.20207977
1.4948894	0.22231798
1.5179751	0.22096908
1.3349844	0.21962127
1.0821689	0.11303395
1.4140077	0.2182744
1.465903	0.21692865
1.3836038	0.21558395
1.3787467	0.21424039
1.355166	0.21289782
1.3820003	0.21155624
1.6156932	0.23174311
1.538121	0.23028919
1.5403687	0.2288365
1.5036086	0.22738501
1.0007006	0.11216823
1.5947489	0.22593467
1.4137539	0.22448547
1.3821219	0.22303739
1.5300263	0.22159044
1.4510423	0.22014461
1.5974183	0.24396504
1.5229634	0.24238823
1.5080335	0.24081276
1.6190124	0.23923855
1.5165575	0.2376655
1.0195934	0.11130078
1.5821562	0.23609339
1.6142985	0.23452243
1.5206528	0.23295258
1.4901352	0.2313838
1.6020004	0.26081425
1.7306309	0.25910178
1.6767709	0.2573907
1.6694065	0.255681
1.6287961	0.25397256
1.6656559	0.2522654
0.77697533	0.08988573
1.0246351	0.11043163
1.5749818	0.25055933
1.6294749	0.24885438
1.6104728	0.24715048
1.7676511	0.28423214
1.7506407	0.28229395
1.818872	0.28035715
1.7198114	0.27842167
1.7397914	0.2764874
1.8318458	0.2745543
1.6690322	0.2726223
1.0121197	0.109560885
1.8138758	0.27069137
1.6229802	0.26876146
1.998301	0.3156945
1.9730291	0.31352848
1.910608	0.31136417
1.9078577	0.30920154
1.9485271	0.30704057
1.8808181	0.3048811
1.9308639	0.30272302
1.7698528	0.30056632
1.0311029	0.10868857
1.8556924	0.2984109
2.0874581	0.35813037
2.0742192	0.35581037
2.0497646	0.35349208
2.116715	0.35117537
2.0364037	0.34886023
2.0028765	0.3465465
2.008474	0.34423402
1.9430712	0.34192282
1.9140481	0.33961293
1.1488644	0.11785444
1.0897834	0.11645032
1.1059941	0.11504997
0.9804018	0.11365337
1.0899101	0.112260476
1.082858	0.11087123
1.1082915	0.10948559
0.8052946	0.089866094
1.0613277	0.10810358
1.0620911	0.10672515
0.84309113	0.10625436
0.8118247	0.10601742
0.841742	0.10578037
0.86664784	0.10554321
0.8049576	0.10530594
0.8259489	0.10506856
0.87118936	0.10483107
0.79784083	0.10459346
0.7790722	0.089846455
0.8030562	0.104355745
0.93609196	0.11304921
0.8984005	0.1127984
0.859462	0.1125475
0.8877645	0.112296514
0.83211297	0.112045415
0.8915395	0.11179423
0.8574128	0.111542955
0.8224091	0.11129158
0.831568	0.11104011
