# Supplementary material for: Neural structure of a sensory decoder for motor control
Source: Nat Commun. 2022 Apr 5;13:1829. doi: 10.1038/s41467-022-29457-4 (PMC8983777; doi:10.1038/s41467-022-29457-4)
Supplement: Supplementary file 4 — Source Data [file 41467_2022_29457_MOESM4_ESM.zip › csv/SF6a.csv]

σ = 0.4	σ = 0
-0.011888717	-0.020012526
-0.008459309	-0.00800517
-0.011952126	-0.013541933
-0.01236723	-0.00717128
0.015435136	0.005748944
0.030385522	0.005371021
0.079159655	0.01494253
0.10896431	0.020804355
0.13607493	0.037135527
0.16635595	0.026051776
